# Supplementary material for: Crystal structure of 15,16-ep­oxy-7β,9α-di­hydroxy­labdane-13(16),14-dien-6-one
Source: Acta Crystallogr E Crystallogr Commun. 2015 Jun 13;71(Pt 7):o483–4. doi: 10.1107/S2056989015011214 (PMC4518982; doi:10.1107/S2056989015011214)
Supplement: Supplementary file 1 [file e-71-0o483-sup1.cif]

##############################################################################
#                                                                            #
# This CIF contains the data in a paper accepted for publication in          #
# Acta Crystallographica Section E. It conforms to the requirements of       #
# Notes for Authors for Acta Crystallographica Section E, and has been       #
# peer reviewed under the auspices of the IUCr Commission on Journals.       #
#                                                                            #
# Full details of the Crystallographic Information File format               #
# are given in the paper "The Crystallographic Information File (CIF):       #
# a New Standard Archive File for Crystallography" by S. R. Hall, F. H.      #
# Allen and I. D. Brown [Acta Cryst. (1991), A47, 655-685].                  #
#                                                                            #
# The current version of the core CIF dictionary is obtainable from          #
# ftp://ftp.iucr.org/pub/cif_core.dic.                                       #
#                                                                            #
# Software is freely available for graphical display of the structure(s)     #
# in this CIF. For information consult the CIF software page                 #
# http://www.iucr.org/resources/cif/software.                                #
#                                                                            #
# This file may be used for bona fide research purposes within the           #
# scientific community so long as proper attribution is given to the journal # 
# article from which it was obtained.                                        #
#                                                                            #
##############################################################################
data_I
_audit_creation_method     SHELXL-97
_database_code_depnum_ccdc_archive     'CCDC 1405794'
_chemical_name_systematic
;
15,16-Epoxy-7\b,9\a-dihydroxylabdane-13(16),14-dien-6-one
;
_chemical_name_common     ?
_chemical_formula_moiety     'C20 H30 O4'
_chemical_formula_sum     'C20 H30 O4'
_chemical_formula_iupac     'C20 H30 O4'
_chemical_formula_weight     334.44
_chemical_melting_point     ?
_symmetry_cell_setting     orthorhombic
_symmetry_space_group_name_H-M     'P 21 21 21'
_symmetry_space_group_name_Hall     'P 2ac 2ab'
loop_
    _symmetry_equiv_pos_as_xyz
    'x, y, z'
    '-x+1/2, -y, z+1/2'
    '-x, y+1/2, -z+1/2'
    'x+1/2, -y+1/2, -z'
_cell_length_a     8.5757(7)
_cell_length_b     9.2957(8)
_cell_length_c     22.994(2)
_cell_angle_alpha     90.00
_cell_angle_beta     90.00
_cell_angle_gamma     90.00
_cell_volume     1833.0(3)
_cell_formula_units_Z     4
_cell_measurement_theta_min     4.1820
_cell_measurement_theta_max     27.3000
_cell_measurement_temperature     293(2)
_exptl_crystal_description     block
_exptl_crystal_colour     white
_exptl_crystal_size_max     0.30
_exptl_crystal_size_mid     0.20
_exptl_crystal_size_min     0.20
_exptl_crystal_density_diffrn     1.212
_exptl_crystal_density_meas     ?
_exptl_crystal_density_method     'not measured'
_exptl_crystal_F_000     728
_exptl_absorpt_coefficient_mu     0.083
_exptl_absorpt_correction_type     multi-scan
_exptl_absorpt_process_details
;
(CrysAlis PRO; Oxford Diffraction, 2010)
;
_exptl_absorpt_correction_T_min     0.86537
_exptl_absorpt_correction_T_max     1.00000
_exptl_special_details
;
<i>CrysAlis PRO</i>, Oxford Diffraction Ltd., Version 1.171.34.40 (release
27--08-2010 CrysAlis171. NET) (compiled Aug 27 2010,11:50:40) Empirical
absorption correction using spherical harmonics, implemented in SCALE3 ABSPACK
scaling algorithm.
;
_diffrn_ambient_temperature     293(2)
_diffrn_radiation_type     MoK\a
_diffrn_radiation_wavelength     0.71073
_diffrn_radiation_source     'fine-focus sealed tube'
_diffrn_radiation_monochromator     graphite
_diffrn_measurement_device_type     'Oxford Diffraction Xcalibur Sapphire3'
_diffrn_measurement_method     '\w scans'
_diffrn_detector_area_resol_mean     16.1049
_diffrn_reflns_number     5318
_diffrn_reflns_av_R_equivalents     0.0212
_diffrn_reflns_av_sigmaI/netI     0.0572
_diffrn_reflns_theta_min     3.54
_diffrn_reflns_theta_max     26.00
_diffrn_reflns_theta_full     26.00
_diffrn_measured_fraction_theta_max     0.996
_diffrn_measured_fraction_theta_full     0.996
_diffrn_reflns_limit_h_min     -10
_diffrn_reflns_limit_h_max     6
_diffrn_reflns_limit_k_min     -11
_diffrn_reflns_limit_k_max     9
_diffrn_reflns_limit_l_min     -14
_diffrn_reflns_limit_l_max     28
_diffrn_standards_number     0
_diffrn_standards_interval_count     0
_diffrn_standards_interval_time     0
_diffrn_standards_decay_%     0
_refine_special_details
;
Refinement of <i>F</i>^2^ against ALL reflections. The weighted <i>R</i>-factor
<i>wR</i> and goodness of fit <i>S</i> are based on <i>F</i>^2^, conventional
<i>R</i>-factors <i>R</i> are based on <i>F</i>, with <i>F</i> set to zero for
negative <i>F</i>^2^. The threshold expression of <i>F</i>^2^ >
\s(<i>F</i>^2^) is used only for calculating <i>R</i>-factors(gt) <i>etc</i>.
and is not relevant to the choice of reflections for refinement.
<i>R</i>-factors based on <i>F</i>^2^ are statistically about twice as large
as those based on <i>F</i>, and <i>R</i>- factors based on ALL data will be
even larger.
;
_reflns_number_total     3554
_reflns_number_gt     2457
_reflns_threshold_expression     I>2\s(I)
_refine_ls_structure_factor_coef     Fsqd
_refine_ls_matrix_type     full
_refine_ls_R_factor_all     0.0849
_refine_ls_R_factor_gt     0.0524
_refine_ls_wR_factor_gt     0.0991
_refine_ls_wR_factor_ref     0.1153
_refine_ls_goodness_of_fit_ref     1.021
_refine_ls_restrained_S_all     1.021
_refine_ls_number_reflns     3554
_refine_ls_number_parameters     226
_refine_ls_number_restraints     0
_refine_ls_hydrogen_treatment     mixed
_refine_ls_weighting_scheme     calc
_refine_ls_weighting_details
         'calc w=1/[\s^2^(Fo^2^)+(0.0448P)^2^+0.0670P] where P=(Fo^2^+2Fc^2^)/3'
_atom_sites_solution_hydrogens     geom
_atom_sites_solution_primary     direct
_atom_sites_solution_secondary     difmap
_refine_ls_shift/su_max     0.001
_refine_ls_shift/su_mean     0.000
_refine_diff_density_max     0.124
_refine_diff_density_min     -0.143
_refine_ls_extinction_method
;
SHELXL97 (Sheldrick, 2008)
;
_refine_ls_extinction_coef     0.0048(14)
_refine_ls_extinction_expression
                                  'Fc^*^=kFc[1+0.001xFc^2^\l^3^/sin(2\q)]^-1/4^'
loop_
    _atom_type_symbol
    _atom_type_description
    _atom_type_scat_dispersion_real
    _atom_type_scat_dispersion_imag
    _atom_type_scat_source
    'C' 'C' 0.0033 0.0016
                         'International Tables Vol C Tables 4.2.6.8 and 6.1.1.4'
    'H' 'H' 0.0000 0.0000
                         'International Tables Vol C Tables 4.2.6.8 and 6.1.1.4'
    'O' 'O' 0.0106 0.0060
                         'International Tables Vol C Tables 4.2.6.8 and 6.1.1.4'
_computing_data_collection
;
CrysAlis PRO (Oxford Diffraction, 2010)
;
_computing_cell_refinement
;
CrysAlis PRO (Oxford Diffraction, 2010)
;
_computing_data_reduction
;
CrysAlis PRO (Oxford Diffraction, 2010)
;
_computing_structure_solution
;
SHELXS97 (Sheldrick, 2008)
;
_computing_structure_refinement
;
SHELXL97 (Sheldrick, 2008)
;
_computing_molecular_graphics
;
ORTEP-3 for Windows (Farrugia, 2012)
;
_computing_publication_material
;
PLATON (Spek, 2009)
;
loop_
    _atom_site_type_symbol
    _atom_site_label
    _atom_site_fract_x
    _atom_site_fract_y
    _atom_site_fract_z
    _atom_site_U_iso_or_equiv
    _atom_site_adp_type
    _atom_site_calc_flag
    _atom_site_refinement_flags
    _atom_site_occupancy
    _atom_site_symmetry_multiplicity
    _atom_site_disorder_assembly
    _atom_site_disorder_group
    O O3 0.31780(19) 0.20597(18) 0.05469(7) 0.0475(5) Uani d . 1 1 . .
    H H3 0.3066 0.2523 0.0246 0.071 Uiso calc R 1 1 . .
    C C9 0.2680(3) 0.2912(3) 0.10343(10) 0.0346(5) Uani d . 1 1 . .
    C C10 0.2913(2) 0.1911(3) 0.15784(10) 0.0342(6) Uani d . 1 1 . .
    C C5 0.1913(3) 0.0511(3) 0.14935(10) 0.0359(6) Uani d . 1 1 . .
    H H5 0.2247 0.0130 0.1116 0.043 Uiso calc R 1 1 . .
    C C1 0.4627(3) 0.1443(3) 0.16192(12) 0.0477(7) Uani d . 1 1 . .
    H H1A 0.4966 0.1127 0.1238 0.057 Uiso calc R 1 1 . .
    H H1B 0.5251 0.2274 0.1724 0.057 Uiso calc R 1 1 . .
    C C6 0.0239(3) 0.0936(3) 0.14021(11) 0.0412(6) Uani d . 1 1 . .
    O O2 -0.1636(2) 0.2232(3) 0.08150(12) 0.0757(7) Uani d . 1 1 . .
    O O1 -0.0871(2) 0.0563(2) 0.16925(8) 0.0650(6) Uani d . 1 1 . .
    C C8 0.0939(3) 0.3308(3) 0.09553(11) 0.0422(6) Uani d . 1 1 . .
    H H8 0.0592 0.3799 0.1309 0.051 Uiso calc R 1 1 . .
    C C11 0.3672(3) 0.4308(3) 0.10900(10) 0.0436(6) Uani d . 1 1 . .
    H H11A 0.2981 0.5095 0.1192 0.052 Uiso calc R 1 1 . .
    H H11B 0.4401 0.4184 0.1408 0.052 Uiso calc R 1 1 . .
    C C12 0.4588(3) 0.4737(3) 0.05478(12) 0.0598(8) Uani d . 1 1 . .
    H H12A 0.5309 0.3971 0.0449 0.072 Uiso calc R 1 1 . .
    H H12B 0.3871 0.4854 0.0225 0.072 Uiso calc R 1 1 . .
    C C17 0.0631(3) 0.4306(3) 0.04419(13) 0.0634(8) Uani d . 1 1 . .
    H H17A 0.1023 0.3874 0.0092 0.095 Uiso calc R 1 1 . .
    H H17B 0.1147 0.5209 0.0506 0.095 Uiso calc R 1 1 . .
    H H17C -0.0471 0.4464 0.0404 0.095 Uiso calc R 1 1 . .
    C C4 0.2190(3) -0.0753(3) 0.19275(11) 0.0488(7) Uani d . 1 1 . .
    C C7 -0.0025(3) 0.1927(3) 0.08904(12) 0.0487(7) Uani d . 1 1 . .
    H H7 0.0339 0.1429 0.0540 0.058 Uiso calc R 1 1 . .
    C C20 0.2425(3) 0.2737(3) 0.21285(10) 0.0457(7) Uani d . 1 1 . .
    H H20A 0.1320 0.2644 0.2184 0.068 Uiso calc R 1 1 . .
    H H20B 0.2688 0.3735 0.2085 0.068 Uiso calc R 1 1 . .
    H H20C 0.2961 0.2348 0.2459 0.068 Uiso calc R 1 1 . .
    C C2 0.4949(3) 0.0249(3) 0.20529(14) 0.0648(9) Uani d . 1 1 . .
    H H2A 0.6042 -0.0017 0.2034 0.078 Uiso calc R 1 1 . .
    H H2B 0.4733 0.0592 0.2443 0.078 Uiso calc R 1 1 . .
    O O4 0.6221(3) 0.8402(3) 0.05881(12) 0.1051(9) Uani d . 1 1 . .
    C C3 0.3952(3) -0.1058(3) 0.19269(14) 0.0638(8) Uani d . 1 1 . .
    H H3A 0.4174 -0.1790 0.2216 0.077 Uiso calc R 1 1 . .
    H H3B 0.4243 -0.1442 0.1550 0.077 Uiso calc R 1 1 . .
    C C13 0.5481(3) 0.6103(3) 0.06312(12) 0.0541(8) Uani d . 1 1 . .
    C C18 0.1353(4) -0.2094(3) 0.16993(14) 0.0689(9) Uani d . 1 1 . .
    H H18A 0.1656 -0.2266 0.1303 0.103 Uiso calc R 1 1 . .
    H H18B 0.0246 -0.1948 0.1718 0.103 Uiso calc R 1 1 . .
    H H18C 0.1632 -0.2909 0.1934 0.103 Uiso calc R 1 1 . .
    C C19 0.1641(4) -0.0495(3) 0.25525(11) 0.0653(9) Uani d . 1 1 . .
    H H19A 0.1759 -0.1363 0.2774 0.098 Uiso calc R 1 1 . .
    H H19B 0.0563 -0.0214 0.2550 0.098 Uiso calc R 1 1 . .
    H H19C 0.2255 0.0255 0.2725 0.098 Uiso calc R 1 1 . .
    C C14 0.6804(4) 0.6324(4) 0.09808(14) 0.0708(9) Uani d . 1 1 . .
    H H14 0.7311 0.5626 0.1200 0.085 Uiso calc R 1 1 . .
    C C16 0.5176(5) 0.7401(4) 0.04063(15) 0.0877(12) Uani d . 1 1 . .
    H H16 0.4350 0.7594 0.0156 0.105 Uiso calc R 1 1 . .
    C C15 0.7203(4) 0.7698(4) 0.09435(15) 0.0841(11) Uani d . 1 1 . .
    H H15 0.8043 0.8115 0.1136 0.101 Uiso calc R 1 1 . .
    H H2 -0.195(4) 0.203(4) 0.1169(13) 0.076(12) Uiso d . 1 1 . .
loop_
    _atom_site_aniso_label
    _atom_site_aniso_U_11
    _atom_site_aniso_U_22
    _atom_site_aniso_U_33
    _atom_site_aniso_U_12
    _atom_site_aniso_U_13
    _atom_site_aniso_U_23
    O3 0.0644(11) 0.0427(11) 0.0354(9) -0.0007(10) 0.0092(8) -0.0046(8)
    C9 0.0398(12) 0.0324(14) 0.0317(12) -0.0025(12) 0.0025(10) -0.0027(10)
    C10 0.0322(11) 0.0365(14) 0.0337(13) -0.0049(11) 0.0018(10) 0.0005(10)
    C5 0.0356(12) 0.0343(14) 0.0377(13) -0.0017(12) -0.0004(11) -0.0019(11)
    C1 0.0355(13) 0.0496(17) 0.0581(17) -0.0036(13) -0.0021(12) 0.0088(14)
    C6 0.0405(13) 0.0324(15) 0.0509(16) -0.0077(13) -0.0044(12) -0.0072(11)
    O2 0.0461(11) 0.0863(19) 0.0947(19) -0.0021(12) -0.0218(12) 0.0208(14)
    O1 0.0430(10) 0.0689(15) 0.0832(14) -0.0102(11) 0.0058(10) 0.0128(12)
    C8 0.0454(13) 0.0374(16) 0.0437(15) 0.0028(13) -0.0043(12) -0.0006(11)
    C11 0.0549(15) 0.0384(16) 0.0375(14) -0.0099(14) 0.0024(12) -0.0008(12)
    C12 0.077(2) 0.055(2) 0.0471(16) -0.0151(17) 0.0081(15) 0.0007(14)
    C17 0.0685(18) 0.054(2) 0.068(2) -0.0020(18) -0.0158(15) 0.0139(15)
    C4 0.0489(14) 0.0418(18) 0.0556(17) -0.0050(14) -0.0046(13) 0.0104(13)
    C7 0.0411(14) 0.0544(19) 0.0507(16) -0.0001(14) -0.0141(12) -0.0001(13)
    C20 0.0518(14) 0.0462(17) 0.0390(14) -0.0087(14) -0.0015(12) -0.0012(12)
    C2 0.0417(14) 0.073(2) 0.079(2) 0.0017(16) -0.0102(16) 0.0243(17)
    O4 0.134(2) 0.0734(18) 0.1079(19) -0.0477(18) -0.0138(19) 0.0282(16)
    C3 0.0555(16) 0.051(2) 0.085(2) 0.0089(16) -0.0046(16) 0.0230(16)
    C13 0.0673(18) 0.0552(19) 0.0396(15) -0.0193(16) 0.0063(14) 0.0062(14)
    C18 0.078(2) 0.0350(18) 0.094(2) -0.0063(17) -0.0047(18) 0.0069(16)
    C19 0.0691(18) 0.071(2) 0.0562(19) -0.0155(19) 0.0009(16) 0.0186(16)
    C14 0.0682(19) 0.074(3) 0.070(2) -0.011(2) -0.0080(17) 0.0168(18)
    C16 0.103(3) 0.075(3) 0.085(3) -0.037(2) -0.030(2) 0.032(2)
    C15 0.085(2) 0.090(3) 0.077(2) -0.043(2) -0.010(2) 0.008(2)
_geom_special_details
;
All e.s.d.'s (except the e.s.d. in the dihedral angle between two l.s. planes)
are estimated using the full covariance matrix. The cell e.s.d.'s are taken
into account individually in the estimation of e.s.d.'s in distances, angles
and torsion angles; correlations between e.s.d.'s in cell parameters are only
used when they are defined by crystal symmetry. An approximate (isotropic)
treatment of cell e.s.d.'s is used for estimating e.s.d.'s involving l.s.
planes.
;
loop_
    _geom_bond_atom_site_label_1
    _geom_bond_atom_site_label_2
    _geom_bond_site_symmetry_2
    _geom_bond_distance
    _geom_bond_publ_flag
    O3 C9 . 1.438(3) ?
    O3 H3 . 0.8200 ?
    C9 C8 . 1.548(3) ?
    C9 C11 . 1.556(3) ?
    C9 C10 . 1.572(3) ?
    C10 C1 . 1.536(3) ?
    C10 C20 . 1.538(3) ?
    C10 C5 . 1.571(3) ?
    C5 C6 . 1.504(3) ?
    C5 C4 . 1.560(3) ?
    C5 H5 . 0.9800 ?
    C1 C2 . 1.518(4) ?
    C1 H1A . 0.9700 ?
    C1 H1B . 0.9700 ?
    C6 O1 . 1.213(3) ?
    C6 C7 . 1.511(4) ?
    O2 C7 . 1.421(3) ?
    O2 H2 . 0.88(3) ?
    C8 C17 . 1.525(4) ?
    C8 C7 . 1.534(4) ?
    C8 H8 . 0.9800 ?
    C11 C12 . 1.527(3) ?
    C11 H11A . 0.9700 ?
    C11 H11B . 0.9700 ?
    C12 C13 . 1.495(4) ?
    C12 H12A . 0.9700 ?
    C12 H12B . 0.9700 ?
    C17 H17A . 0.9600 ?
    C17 H17B . 0.9600 ?
    C17 H17C . 0.9600 ?
    C4 C18 . 1.531(4) ?
    C4 C19 . 1.531(4) ?
    C4 C3 . 1.537(3) ?
    C7 H7 . 0.9800 ?
    C20 H20A . 0.9600 ?
    C20 H20B . 0.9600 ?
    C20 H20C . 0.9600 ?
    C2 C3 . 1.514(4) ?
    C2 H2A . 0.9700 ?
    C2 H2B . 0.9700 ?
    O4 C15 . 1.344(4) ?
    O4 C16 . 1.358(4) ?
    C3 H3A . 0.9700 ?
    C3 H3B . 0.9700 ?
    C13 C16 . 1.339(4) ?
    C13 C14 . 1.406(4) ?
    C18 H18A . 0.9600 ?
    C18 H18B . 0.9600 ?
    C18 H18C . 0.9600 ?
    C19 H19A . 0.9600 ?
    C19 H19B . 0.9600 ?
    C19 H19C . 0.9600 ?
    C14 C15 . 1.325(4) ?
    C14 H14 . 0.9300 ?
    C16 H16 . 0.9300 ?
    C15 H15 . 0.9300 ?
loop_
    _geom_angle_atom_site_label_1
    _geom_angle_atom_site_label_2
    _geom_angle_atom_site_label_3
    _geom_angle_site_symmetry_1
    _geom_angle_site_symmetry_3
    _geom_angle
    _geom_angle_publ_flag
    C9 O3 H3 . . 109.5 ?
    O3 C9 C8 . . 109.01(18) ?
    O3 C9 C11 . . 111.19(17) ?
    C8 C9 C11 . . 109.78(19) ?
    O3 C9 C10 . . 104.86(18) ?
    C8 C9 C10 . . 110.88(18) ?
    C11 C9 C10 . . 111.01(18) ?
    C1 C10 C20 . . 110.6(2) ?
    C1 C10 C5 . . 107.2(2) ?
    C20 C10 C5 . . 111.54(18) ?
    C1 C10 C9 . . 109.75(18) ?
    C20 C10 C9 . . 108.94(19) ?
    C5 C10 C9 . . 108.79(17) ?
    C6 C5 C4 . . 115.7(2) ?
    C6 C5 C10 . . 108.70(19) ?
    C4 C5 C10 . . 117.47(18) ?
    C6 C5 H5 . . 104.5 ?
    C4 C5 H5 . . 104.5 ?
    C10 C5 H5 . . 104.5 ?
    C2 C1 C10 . . 114.9(2) ?
    C2 C1 H1A . . 108.5 ?
    C10 C1 H1A . . 108.5 ?
    C2 C1 H1B . . 108.5 ?
    C10 C1 H1B . . 108.5 ?
    H1A C1 H1B . . 107.5 ?
    O1 C6 C5 . . 126.6(2) ?
    O1 C6 C7 . . 119.0(2) ?
    C5 C6 C7 . . 114.3(2) ?
    C7 O2 H2 . . 98(2) ?
    C17 C8 C7 . . 109.9(2) ?
    C17 C8 C9 . . 113.7(2) ?
    C7 C8 C9 . . 109.4(2) ?
    C17 C8 H8 . . 107.9 ?
    C7 C8 H8 . . 107.9 ?
    C9 C8 H8 . . 107.9 ?
    C12 C11 C9 . . 115.6(2) ?
    C12 C11 H11A . . 108.4 ?
    C9 C11 H11A . . 108.4 ?
    C12 C11 H11B . . 108.4 ?
    C9 C11 H11B . . 108.4 ?
    H11A C11 H11B . . 107.4 ?
    C13 C12 C11 . . 112.4(2) ?
    C13 C12 H12A . . 109.1 ?
    C11 C12 H12A . . 109.1 ?
    C13 C12 H12B . . 109.1 ?
    C11 C12 H12B . . 109.1 ?
    H12A C12 H12B . . 107.9 ?
    C8 C17 H17A . . 109.5 ?
    C8 C17 H17B . . 109.5 ?
    H17A C17 H17B . . 109.5 ?
    C8 C17 H17C . . 109.5 ?
    H17A C17 H17C . . 109.5 ?
    H17B C17 H17C . . 109.5 ?
    C18 C4 C19 . . 107.7(2) ?
    C18 C4 C3 . . 108.1(2) ?
    C19 C4 C3 . . 109.4(2) ?
    C18 C4 C5 . . 108.8(2) ?
    C19 C4 C5 . . 115.8(2) ?
    C3 C4 C5 . . 106.8(2) ?
    O2 C7 C6 . . 111.2(2) ?
    O2 C7 C8 . . 111.7(2) ?
    C6 C7 C8 . . 110.69(19) ?
    O2 C7 H7 . . 107.7 ?
    C6 C7 H7 . . 107.7 ?
    C8 C7 H7 . . 107.7 ?
    C10 C20 H20A . . 109.5 ?
    C10 C20 H20B . . 109.5 ?
    H20A C20 H20B . . 109.5 ?
    C10 C20 H20C . . 109.5 ?
    H20A C20 H20C . . 109.5 ?
    H20B C20 H20C . . 109.5 ?
    C3 C2 C1 . . 111.0(2) ?
    C3 C2 H2A . . 109.4 ?
    C1 C2 H2A . . 109.4 ?
    C3 C2 H2B . . 109.4 ?
    C1 C2 H2B . . 109.4 ?
    H2A C2 H2B . . 108.0 ?
    C15 O4 C16 . . 105.5(3) ?
    C2 C3 C4 . . 114.0(3) ?
    C2 C3 H3A . . 108.7 ?
    C4 C3 H3A . . 108.7 ?
    C2 C3 H3B . . 108.7 ?
    C4 C3 H3B . . 108.7 ?
    H3A C3 H3B . . 107.6 ?
    C16 C13 C14 . . 104.3(3) ?
    C16 C13 C12 . . 128.0(3) ?
    C14 C13 C12 . . 127.6(3) ?
    C4 C18 H18A . . 109.5 ?
    C4 C18 H18B . . 109.5 ?
    H18A C18 H18B . . 109.5 ?
    C4 C18 H18C . . 109.5 ?
    H18A C18 H18C . . 109.5 ?
    H18B C18 H18C . . 109.5 ?
    C4 C19 H19A . . 109.5 ?
    C4 C19 H19B . . 109.5 ?
    H19A C19 H19B . . 109.5 ?
    C4 C19 H19C . . 109.5 ?
    H19A C19 H19C . . 109.5 ?
    H19B C19 H19C . . 109.5 ?
    C15 C14 C13 . . 108.2(3) ?
    C15 C14 H14 . . 125.9 ?
    C13 C14 H14 . . 125.9 ?
    C13 C16 O4 . . 111.7(3) ?
    C13 C16 H16 . . 124.1 ?
    O4 C16 H16 . . 124.1 ?
    C14 C15 O4 . . 110.3(3) ?
    C14 C15 H15 . . 124.8 ?
    O4 C15 H15 . . 124.8 ?
loop_
    _geom_torsion_atom_site_label_1
    _geom_torsion_atom_site_label_2
    _geom_torsion_atom_site_label_3
    _geom_torsion_atom_site_label_4
    _geom_torsion_site_symmetry_1
    _geom_torsion_site_symmetry_2
    _geom_torsion_site_symmetry_3
    _geom_torsion_site_symmetry_4
    _geom_torsion
    _geom_torsion_publ_flag
    O3 C9 C10 C1 . . . . 58.2(2) ?
    C8 C9 C10 C1 . . . . 175.7(2) ?
    C11 C9 C10 C1 . . . . -62.0(3) ?
    O3 C9 C10 C20 . . . . 179.43(17) ?
    C8 C9 C10 C20 . . . . -63.1(2) ?
    C11 C9 C10 C20 . . . . 59.3(2) ?
    O3 C9 C10 C5 . . . . -58.8(2) ?
    C8 C9 C10 C5 . . . . 58.7(2) ?
    C11 C9 C10 C5 . . . . -178.96(18) ?
    C1 C10 C5 C6 . . . . -175.4(2) ?
    C20 C10 C5 C6 . . . . 63.4(2) ?
    C9 C10 C5 C6 . . . . -56.8(2) ?
    C1 C10 C5 C4 . . . . 50.9(3) ?
    C20 C10 C5 C4 . . . . -70.3(3) ?
    C9 C10 C5 C4 . . . . 169.49(19) ?
    C20 C10 C1 C2 . . . . 71.2(3) ?
    C5 C10 C1 C2 . . . . -50.6(3) ?
    C9 C10 C1 C2 . . . . -168.6(2) ?
    C4 C5 C6 O1 . . . . 12.5(4) ?
    C10 C5 C6 O1 . . . . -122.2(3) ?
    C4 C5 C6 C7 . . . . -167.4(2) ?
    C10 C5 C6 C7 . . . . 57.9(3) ?
    O3 C9 C8 C17 . . . . -66.3(3) ?
    C11 C9 C8 C17 . . . . 55.7(3) ?
    C10 C9 C8 C17 . . . . 178.7(2) ?
    O3 C9 C8 C7 . . . . 57.0(2) ?
    C11 C9 C8 C7 . . . . 179.04(19) ?
    C10 C9 C8 C7 . . . . -57.9(3) ?
    O3 C9 C11 C12 . . . . 17.6(3) ?
    C8 C9 C11 C12 . . . . -103.1(2) ?
    C10 C9 C11 C12 . . . . 133.9(2) ?
    C9 C11 C12 C13 . . . . 178.7(2) ?
    C6 C5 C4 C18 . . . . 60.4(3) ?
    C10 C5 C4 C18 . . . . -169.0(2) ?
    C6 C5 C4 C19 . . . . -61.1(3) ?
    C10 C5 C4 C19 . . . . 69.5(3) ?
    C6 C5 C4 C3 . . . . 176.8(2) ?
    C10 C5 C4 C3 . . . . -52.5(3) ?
    O1 C6 C7 O2 . . . . -2.5(3) ?
    C5 C6 C7 O2 . . . . 177.4(2) ?
    O1 C6 C7 C8 . . . . 122.3(3) ?
    C5 C6 C7 C8 . . . . -57.8(3) ?
    C17 C8 C7 O2 . . . . -54.3(3) ?
    C9 C8 C7 O2 . . . . -179.9(2) ?
    C17 C8 C7 C6 . . . . -178.8(2) ?
    C9 C8 C7 C6 . . . . 55.6(3) ?
    C10 C1 C2 C3 . . . . 55.8(3) ?
    C1 C2 C3 C4 . . . . -57.4(3) ?
    C18 C4 C3 C2 . . . . 171.0(2) ?
    C19 C4 C3 C2 . . . . -72.0(3) ?
    C5 C4 C3 C2 . . . . 54.1(3) ?
    C11 C12 C13 C16 . . . . -107.2(4) ?
    C11 C12 C13 C14 . . . . 70.4(4) ?
    C16 C13 C14 C15 . . . . -0.2(4) ?
    C12 C13 C14 C15 . . . . -178.3(3) ?
    C14 C13 C16 O4 . . . . 0.5(4) ?
    C12 C13 C16 O4 . . . . 178.5(3) ?
    C15 O4 C16 C13 . . . . -0.5(4) ?
    C13 C14 C15 O4 . . . . -0.1(4) ?
    C16 O4 C15 C14 . . . . 0.4(4) ?
loop_
    _geom_hbond_atom_site_label_D
    _geom_hbond_atom_site_label_H
    _geom_hbond_atom_site_label_A
    _geom_hbond_site_symmetry_A
    _geom_hbond_distance_DH
    _geom_hbond_distance_HA
    _geom_hbond_distance_DA
    _geom_hbond_angle_DHA
    _geom_hbond_publ_flag
    O2 H2 O1 1_555 0.88(3) 2.06(4) 2.628(3) 122(3) y
    O3 H3 O2 4_555 0.82 2.46 3.203(3) 151 y
_iucr_refine_instructions_details
;
TITL K1-SMVDU in P2(1)2(1)2(1)
CELL  0.71073   8.5757   9.2957  22.9943   90.000   90.000   90.000
ZERR     4.00   0.0007   0.0008   0.0020    0.000    0.000    0.000
LATT  -1
SYMM  1/2 - X, - Y, 1/2 + Z
SYMM  - X, 1/2 + Y, 1/2 - Z
SYMM  1/2 + X, 1/2 - Y, - Z
SFAC  C    H    O
UNIT  80   120  16
MERG   2
OMIT    -3.00  52.00
FMAP   2
PLAN   10
ACTA
BOND   $H
CONF
LIST   4
L.S.   4
WGHT    0.044800    0.067000
EXTI    0.004772
FVAR       6.88759
O3    3    0.317801    0.205973    0.054686    11.00000    0.06442    0.04266 =
         0.03536   -0.00462    0.00922   -0.00068
AFIX  83
H3    2    0.306577    0.252250    0.024616    11.00000   -1.50000
AFIX   0
C9    1    0.268025    0.291239    0.103432    11.00000    0.03982    0.03241 =
         0.03167   -0.00275    0.00252   -0.00252
C10   1    0.291312    0.191146    0.157844    11.00000    0.03225    0.03655 =
         0.03368    0.00049    0.00184   -0.00485
C5    1    0.191284    0.051084    0.149353    11.00000    0.03563    0.03426 =
         0.03773   -0.00185   -0.00042   -0.00174
AFIX  13
H5    2    0.224656    0.013000    0.111611    11.00000   -1.20000
AFIX   0
C1    1    0.462677    0.144334    0.161921    11.00000    0.03546    0.04965 =
         0.05807    0.00878   -0.00210   -0.00365
AFIX  23
H1A   2    0.496611    0.112695    0.123766    11.00000   -1.20000
H1B   2    0.525097    0.227378    0.172435    11.00000   -1.20000
AFIX   0
C6    1    0.023915    0.093620    0.140209    11.00000    0.04046    0.03237 =
         0.05087   -0.00716   -0.00437   -0.00774
O2    3   -0.163560    0.223209    0.081503    11.00000    0.04615    0.08634 =
         0.09467    0.02076   -0.02178   -0.00213
O1    3   -0.087065    0.056332    0.169251    11.00000    0.04304    0.06887 =
         0.08318    0.01284    0.00583   -0.01020
C8    1    0.093943    0.330791    0.095532    11.00000    0.04545    0.03739 =
         0.04369   -0.00056   -0.00430    0.00280
AFIX  13
H8    2    0.059159    0.379924    0.130938    11.00000   -1.20000
AFIX   0
C11   1    0.367158    0.430821    0.108999    11.00000    0.05489    0.03837 =
         0.03752   -0.00076    0.00235   -0.00985
AFIX  23
H11A  2    0.298140    0.509522    0.119232    11.00000   -1.20000
H11B  2    0.440101    0.418438    0.140849    11.00000   -1.20000
AFIX   0
C12   1    0.458843    0.473702    0.054779    11.00000    0.07690    0.05542 =
         0.04711    0.00073    0.00811   -0.01512
AFIX  23
H12A  2    0.530904    0.397076    0.044895    11.00000   -1.20000
H12B  2    0.387145    0.485375    0.022495    11.00000   -1.20000
AFIX   0
C17   1    0.063108    0.430637    0.044192    11.00000    0.06847    0.05402 =
         0.06785    0.01388   -0.01576   -0.00195
AFIX 137
H17A  2    0.102292    0.387411    0.009205    11.00000   -1.50000
H17B  2    0.114677    0.520917    0.050604    11.00000   -1.50000
H17C  2   -0.047060    0.446445    0.040445    11.00000   -1.50000
AFIX   0
C4    1    0.219033   -0.075290    0.192749    11.00000    0.04895    0.04177 =
         0.05564    0.01040   -0.00463   -0.00505
C7    1   -0.002491    0.192707    0.089037    11.00000    0.04108    0.05436 =
         0.05068   -0.00007   -0.01405   -0.00009
AFIX  13
H7    2    0.033905    0.142866    0.054020    11.00000   -1.20000
AFIX   0
C20   1    0.242461    0.273716    0.212845    11.00000    0.05179    0.04619 =
         0.03898   -0.00119   -0.00146   -0.00865
AFIX 137
H20A  2    0.131972    0.264403    0.218399    11.00000   -1.50000
H20B  2    0.268827    0.373516    0.208536    11.00000   -1.50000
H20C  2    0.296083    0.234780    0.245941    11.00000   -1.50000
AFIX   0
C2    1    0.494926    0.024890    0.205293    11.00000    0.04170    0.07346 =
         0.07919    0.02429   -0.01022    0.00171
AFIX  23
H2A   2    0.604190   -0.001681    0.203400    11.00000   -1.20000
H2B   2    0.473328    0.059158    0.244315    11.00000   -1.20000
AFIX   0
O4    3    0.622061    0.840239    0.058815    11.00000    0.13409    0.07344 =
         0.10788    0.02824   -0.01376   -0.04773
C3    1    0.395213   -0.105799    0.192692    11.00000    0.05553    0.05076 =
         0.08523    0.02300   -0.00461    0.00887
AFIX  23
H3A   2    0.417371   -0.179023    0.221588    11.00000   -1.20000
H3B   2    0.424296   -0.144236    0.155004    11.00000   -1.20000
AFIX   0
C13   1    0.548076    0.610299    0.063123    11.00000    0.06729    0.05523 =
         0.03965    0.00618    0.00632   -0.01927
C18   1    0.135309   -0.209394    0.169928    11.00000    0.07796    0.03502 =
         0.09366    0.00686   -0.00466   -0.00631
AFIX 137
H18A  2    0.165618   -0.226564    0.130341    11.00000   -1.50000
H18B  2    0.024602   -0.194784    0.171779    11.00000   -1.50000
H18C  2    0.163219   -0.290906    0.193355    11.00000   -1.50000
AFIX   0
C19   1    0.164052   -0.049476    0.255246    11.00000    0.06909    0.07063 =
         0.05623    0.01857    0.00087   -0.01549
AFIX 137
H19A  2    0.175901   -0.136342    0.277389    11.00000   -1.50000
H19B  2    0.056313   -0.021441    0.254999    11.00000   -1.50000
H19C  2    0.225474    0.025538    0.272528    11.00000   -1.50000
AFIX   0
C14   1    0.680383    0.632353    0.098078    11.00000    0.06823    0.07428 =
         0.06975    0.01685   -0.00801   -0.01121
AFIX  43
H14   2    0.731135    0.562574    0.120028    11.00000   -1.20000
AFIX   0
C16   1    0.517596    0.740111    0.040631    11.00000    0.10300    0.07536 =
         0.08488    0.03150   -0.03000   -0.03700
AFIX  43
H16   2    0.434982    0.759362    0.015613    11.00000   -1.20000
AFIX   0
C15   1    0.720316    0.769773    0.094352    11.00000    0.08518    0.09047 =
         0.07668    0.00833   -0.01032   -0.04297
AFIX  43
H15   2    0.804324    0.811494    0.113580    11.00000   -1.20000
AFIX   0
H2    2   -0.195076    0.203396    0.116948    11.00000    0.07579
HKLF 4
END
;
data_New_Global_Publ_Block
_journal_date_recd_electronic     2015-05-21
_journal_date_accepted     2015-06-09
_journal_name_full     'Acta Crystallographica, Section E'
_journal_year     2015
_journal_volume     71
_journal_issue      7
_journal_page_first     o483
_journal_page_last     o484
_journal_paper_category     HO
_journal_paper_doi     10.1107/S2056989015011214
_journal_coeditor_code     LH5767
_publ_contact_author_name     'Kant Rajni'
_publ_contact_author_address
;
Post-Graduate Department of Physics & Electronics,
University of Jammu,
Jammu Tawi 180 006,
India
;
_publ_contact_author_email     'rkant.ju@gmail.com'
_publ_contact_author_fax     '+911912432051'
_publ_contact_author_phone     '+919419194375'
_publ_section_title
;
Crystal structure of 15,16-epoxy-7\b,9\a-dihydroxylabdane-13(16),14-dien-6-one
;
loop_
    _publ_author_name
    _publ_author_footnote
    _publ_author_address
    'Singh, Vikram Dev' .
;
Faculty of Sciences
Shri Mata Vaishno Devi University
Katra 182 320, Jammu, J & K
India
;
    'Kamni' .
;
Faculty of Sciences
Shri Mata Vaishno Devi University
Katra 182 320, Jammu, J & K
India
;
    'Amina, Musarat' .
;
Department of Pharmacognosy, College of Pharmacy,
King Saud University, Riyadh 11451, Saudi Arabia
;
    'Al-Musayeib, Nawal' .
;
Department of Pharmacognosy, College of Pharmacy,
King Saud University, Riyadh 11451, Saudi Arabia
;
    'Anthal, Sumati' .
;
Post-Graduate Department of Physics & Electronics,
University of Jammu, Jammu Tawi 180 006, India
;
    'Kant*, Rajni' .
;
Post-Graduate Department of Physics & Electronics,
University of Jammu, Jammu Tawi 180 006, India
;
_publ_section_synopsis     .
