# Supplementary material for: Crystal structure of 15,16-ep­oxy-7β,9α-di­hydroxy­labdane-13(16),14-dien-6-one
Source: Acta Crystallogr E Crystallogr Commun. 2015 Jun 13;71(Pt 7):o483–4. doi: 10.1107/S2056989015011214 (PMC4518982; doi:10.1107/S2056989015011214)
Supplement: Supplementary file 2 [file e-71-0o483-Isup2.hkl]

#
# h,k,l, Fc-squared, Fo-squared, sigma(Fo-squared) and status flag
#
data_I
_shelx_title ' K1-SMVDU in P2(1)2(1)2(1)'
_shelx_refln_list_code          4
_shelx_F_calc_maximum      151.19
_exptl_crystal_F_000       728.00
_reflns_d_resolution_high  0.8107
 
loop_
 _symmetry_equiv_pos_as_xyz
 'x, y, z'
 '-x+1/2, -y, z+1/2'
 '-x, y+1/2, -z+1/2'
 'x+1/2, -y+1/2, -z'
 
_cell_length_a     8.5757
_cell_length_b     9.2957
_cell_length_c    22.9943
_cell_angle_alpha  90.000
_cell_angle_beta   90.000
_cell_angle_gamma  90.000
 
_shelx_F_squared_multiplier     1.000
 
loop_
 _refln_index_h
 _refln_index_k
 _refln_index_l
 _refln_F_squared_calc
 _refln_F_squared_meas
 _refln_F_squared_sigma
 _refln_observed_status
   2   0   0       66.34       56.33      3.36 o
   4   0   0      480.71      535.77     14.71 o
   6   0   0      149.13      158.17      7.45 o
   8   0   0        1.14        2.95      3.71 o
  10   0   0       31.77       26.25      7.71 o
   2   1   0    11311.89    11034.63     51.35 o
   3   1   0     2399.56     2314.42     20.54 o
   4   1   0     3583.18     3596.35     28.85 o
   5   1   0        0.26        4.28      2.45 o
   6   1   0      358.26      373.27      9.21 o
   7   1   0      438.35      453.38     10.91 o
   8   1   0       34.59       43.72      4.14 o
   9   1   0        2.02       -0.59      4.06 o
  10   1   0        7.93       12.46      6.03 o
   0   2   0     3009.24     3071.91     27.11 o
   1   2   0        0.34        4.13      2.51 o
   2   2   0     5370.10     5411.02     46.40 o
   3   2   0       10.98       12.38      2.04 o
   4   2   0      140.92      160.24     13.93 o
   5   2   0      391.77      405.52     10.78 o
   6   2   0       78.01       89.79      4.02 o
   7   2   0      136.05      143.22      6.78 o
   8   2   0       33.40       36.52      5.26 o
   9   2   0       36.98       59.30     10.56 o
  10   2   0        5.82        0.26      5.24 o
   1   3   0       15.06       10.64      1.81 o
   2   3   0      188.40      185.28      7.21 o
   3   3   0      715.42      791.45     14.89 o
   4   3   0      728.79      778.88     15.23 o
   5   3   0       85.25       78.64      4.98 o
   6   3   0       62.02       62.27      4.82 o
   7   3   0      157.34      142.14      9.70 o
   8   3   0        5.47       -1.13      4.09 o
   9   3   0        0.21       -9.22     13.64 o
  10   3   0        0.01      -11.74      7.83 o
   0   4   0      641.03      627.89     19.79 o
   1   4   0      520.92      571.33     13.18 o
   2   4   0     1431.58     1447.27     34.15 o
   3   4   0      277.46      280.94     15.99 o
   4   4   0      256.92      261.75      9.66 o
   5   4   0      135.83      136.41      7.25 o
   6   4   0       62.74       53.62      9.08 o
   7   4   0       47.98       47.04      9.04 o
   8   4   0        8.89        0.29      5.78 o
   9   4   0        0.16       -1.77      6.16 o
   1   5   0      299.21      293.46     10.69 o
   2   5   0      385.64      388.90     18.53 o
   3   5   0        3.71        4.26      5.85 o
   4   5   0        0.44        9.60      7.16 o
   5   5   0      214.25      232.73     17.33 o
   6   5   0       70.82       54.73     10.10 o
   7   5   0        0.20       -3.99      6.58 o
   8   5   0       21.83       23.30      5.46 o
   9   5   0       16.58       13.48      5.01 o
   0   6   0      437.31      439.41     20.04 o
   1   6   0       20.87       24.60      4.79 o
   2   6   0       49.19       45.75      7.86 o
   3   6   0       33.07       23.65      5.60 o
   4   6   0       31.25       47.15      9.54 o
   5   6   0       21.28       21.78      7.85 o
   6   6   0       12.37       26.89      9.16 o
   7   6   0        5.01       10.64      6.69 o
   8   6   0        0.75        0.86      6.70 o
   9   6   0       10.71       27.34      6.77 o
   1   7   0        2.05        8.34      4.59 o
   2   7   0      103.47      106.83     12.46 o
   3   7   0        0.15       -8.89      8.23 o
   4   7   0        1.79       -9.94      8.22 o
   5   7   0       29.80       36.77      8.78 o
   6   7   0        1.26        9.12      7.69 o
   7   7   0       11.87       22.06      9.10 o
   8   7   0        5.00       13.41      8.14 o
   0   8   0      442.60      430.92     23.90 o
   1   8   0        8.64        8.97      5.23 o
   2   8   0      120.96      108.85     12.99 o
   3   8   0       48.96       55.01     10.59 o
   4   8   0       35.02       28.80      9.22 o
   5   8   0        0.91      -12.08      8.71 o
   6   8   0        0.48       -8.87      8.63 o
   7   8   0       20.95        2.66      7.69 o
   1   9   0        0.24        8.84      7.79 o
   2   9   0        8.50       16.83      8.20 o
   3   9   0      413.83      441.99     27.62 o
   4   9   0      208.69      210.21     20.65 o
   5   9   0        3.85       -0.65      7.27 o
   6   9   0        3.52       -7.00      8.29 o
   0  10   0       24.20       30.18      9.35 o
   1  10   0        8.33       13.28      8.26 o
   2  10   0        3.69       19.23      9.02 o
   3  10   0        3.05       16.83      9.14 o
   4  10   0       16.24       20.86     10.73 o
   5  10   0        0.26       -5.85      7.31 o
   1  11   0        2.71       -3.41      6.38 o
   2  11   0       11.40       18.11      9.75 o
   2   0   1       39.17       38.52      1.67 o
   3   0   1     1002.47      922.11     12.37 o
   4   0   1      712.91      681.86     11.83 o
   5   0   1       66.55       55.69      3.19 o
   6   0   1        5.35        2.15      1.70 o
   7   0   1        0.82       -2.67      1.84 o
   8   0   1        5.43        4.39      1.91 o
   9   0   1       10.66        9.32      3.45 o
  10   0   1        0.29        1.26      4.62 o
 -10   1   1        9.38        7.75      7.11 o
  -9   1   1        5.00        7.21      3.34 o
  -8   1   1       25.56       23.33      4.13 o
  -7   1   1       10.76        9.45      2.41 o
  -6   1   1       69.63       67.08      4.02 o
  -5   1   1      936.86      959.97     11.56 o
  -4   1   1     1430.21     1505.00     13.63 o
  -3   1   1     1036.93     1035.87     10.80 o
  -2   1   1      101.06      117.25     33.22 o
   2   1   1      100.61       82.35      3.02 o
   3   1   1     1037.54     1054.29     11.10 o
   4   1   1     1430.85     1521.45     21.15 o
   5   1   1      937.39      971.25     19.63 o
   6   1   1       69.80       63.70      4.20 o
   7   1   1       10.79        5.94      2.15 o
   8   1   1       25.45       23.70      2.60 o
   9   1   1        5.00        4.90      2.89 o
  10   1   1        9.35        6.43      5.21 o
 -10   2   1        6.47        0.73      4.98 o
  -9   2   1        1.00       -2.26      3.06 o
  -8   2   1       49.38       37.96      5.42 o
  -7   2   1      418.53      448.37     15.48 o
  -6   2   1      429.89      407.23     10.29 o
  -5   2   1      153.01      160.11      5.97 o
  -4   2   1     1860.88     2000.21     24.84 o
  -3   2   1     1150.03     1255.07     17.62 o
  -2   2   1     1146.03     1152.14     19.53 o
  -1   2   1      839.58      846.75      9.62 o
   0   2   1       10.17       11.30      1.77 o
   1   2   1      838.81      831.88     10.06 o
   2   2   1     1147.02     1166.29     17.47 o
   3   2   1     1150.28     1263.03     16.00 o
   4   2   1     1858.66     1942.31     21.36 o
   5   2   1      153.30      152.96      5.12 o
   6   2   1      430.30      413.30     10.37 o
   7   2   1      418.41      445.06     11.53 o
   8   2   1       49.17       45.76      5.80 o
   9   2   1        1.00        6.55      9.06 o
  10   2   1        6.45        8.09      5.96 o
 -10   3   1        0.06      -13.29      8.86 o
  -9   3   1       23.73       26.58      5.16 o
  -8   3   1        6.35        3.89      5.88 o
  -7   3   1      402.99      422.67     16.25 o
  -6   3   1      143.12      120.78     11.75 o
  -5   3   1      203.35      209.95     11.86 o
  -4   3   1      160.82      162.72     10.78 o
  -3   3   1     1188.12     1351.13     23.17 o
  -2   3   1     3550.01     3939.83     56.15 o
  -1   3   1     1295.31     1351.43     15.29 o
   0   3   1      330.60      374.71      6.55 o
   1   3   1     1296.32     1423.95     20.37 o
   2   3   1     3552.08     3894.05     37.73 o
   3   3   1     1189.52     1311.05     29.55 o
   4   3   1      160.76      168.09      6.74 o
   5   3   1      203.53      210.60      7.78 o
   6   3   1      142.63      134.34     13.10 o
   7   3   1      402.97      425.17     16.13 o
   8   3   1        6.33        6.07      3.03 o
   9   3   1       23.71       21.49      7.18 o
  10   3   1        0.06      -12.27      8.18 o
  -9   4   1       31.39       29.41      5.58 o
  -8   4   1       13.46        9.91      5.43 o
  -7   4   1        3.28        2.17      3.68 o
  -6   4   1      155.54      144.05     13.55 o
  -5   4   1      103.82      114.27     11.74 o
  -4   4   1        0.63        1.51      4.54 o
  -3   4   1      554.92      577.92     22.17 o
  -2   4   1     1136.09     1190.18     30.33 o
  -1   4   1      567.58      554.00     13.14 o
   0   4   1       38.76       43.24      4.15 o
   1   4   1      567.97      550.30     29.00 o
   2   4   1     1136.45     1235.15     24.32 o
   3   4   1      554.61      568.85     22.38 o
   4   4   1        0.63        2.33      2.84 o
   5   4   1      103.88      108.36      6.20 o
   6   4   1      155.25      155.48     14.11 o
   7   4   1        3.28      -10.36      7.82 o
   8   4   1       13.44       10.54      4.05 o
   9   4   1       31.45       36.82      6.06 o
  -9   5   1        7.61        5.87      4.37 o
  -8   5   1       12.41       12.43      4.59 o
  -7   5   1       19.59       14.08      6.79 o
  -6   5   1       94.89       92.20     12.37 o
  -5   5   1       44.91       49.91      9.24 o
  -4   5   1      284.78      325.64     19.11 o
  -3   5   1      481.67      510.14     22.48 o
  -2   5   1       29.10       22.96      5.65 o
  -1   5   1       62.42       70.87      5.57 o
   0   5   1     1144.44     1139.70     21.14 o
   1   5   1       62.43       68.28      5.37 o
   2   5   1       29.05       43.03      7.58 o
   3   5   1      481.72      546.87     23.55 o
   4   5   1      284.62      295.03     18.60 o
   5   5   1       44.97       45.35      8.93 o
   6   5   1       94.92       88.84     11.96 o
   7   5   1       19.65       20.31      7.04 o
   8   5   1       12.38       12.00      7.16 o
   9   5   1        7.62       -0.93      4.57 o
  -9   6   1       39.54       59.23     10.45 o
  -8   6   1       17.48       27.09      9.17 o
  -7   6   1       31.18       34.01      8.77 o
  -6   6   1      266.86      293.69     21.60 o
  -5   6   1      210.50      207.72     17.66 o
  -4   6   1       32.36       19.84      6.64 o
  -3   6   1      196.49      180.92     14.09 o
  -2   6   1       90.00       91.74     10.78 o
  -1   6   1       97.78      106.52     13.97 o
   0   6   1        3.07        7.33      4.23 o
   1   6   1       97.81       96.05      7.40 o
   2   6   1       90.15       89.49     10.48 o
   3   6   1      196.39      227.58     16.45 o
   4   6   1       32.27       39.26      8.67 o
   5   6   1      210.34      199.00     17.40 o
   6   6   1      266.76      276.03     21.47 o
   7   6   1       31.14       20.04      7.48 o
   8   6   1       17.45       11.53      7.29 o
   9   6   1       39.55       46.35      8.42 o
  -8   7   1       15.98       24.94      9.61 o
  -7   7   1       19.34       26.48      9.57 o
  -6   7   1       17.20       30.40      9.40 o
  -5   7   1       33.40       29.73      8.25 o
  -4   7   1       72.19       55.39      9.69 o
  -3   7   1        2.63      -11.99      8.61 o
  -2   7   1       64.20       74.93     10.89 o
  -1   7   1      169.09      168.67     10.10 o
   0   7   1      597.36      560.58     17.88 o
   1   7   1      169.10      146.78     13.74 o
   2   7   1       63.99       67.68     10.18 o
   3   7   1        2.62      -13.57      9.04 o
   4   7   1       72.22       45.90      8.36 o
   5   7   1       33.44       69.90     12.05 o
   6   7   1       17.22       20.67      8.67 o
   7   7   1       19.30       39.31     10.33 o
   8   7   1       16.00       32.62     10.53 o
  -7   8   1        8.50       -7.83      9.55 o
  -6   8   1       20.26        8.94      7.21 o
  -5   8   1        0.17      -12.01      8.01 o
  -4   8   1       32.20       36.53      9.79 o
  -3   8   1        3.33        2.34      6.34 o
  -2   8   1       61.43       56.35     10.92 o
  -1   8   1      213.17      222.42     12.43 o
   0   8   1       98.14       98.16     11.48 o
   1   8   1      213.08      207.76     17.35 o
   2   8   1       61.31       65.47     10.49 o
   3   8   1        3.35       -3.44      6.32 o
   4   8   1       32.25       21.26      8.12 o
   5   8   1        0.17       -9.53      9.01 o
   6   8   1       20.25        5.40      7.48 o
   7   8   1        8.49       21.84      8.61 o
  -6   9   1        1.89        2.98      7.82 o
  -5   9   1        8.20        6.49      7.73 o
  -4   9   1       54.71       76.58     14.15 o
  -3   9   1       14.85       38.43     11.38 o
  -2   9   1        8.80        8.57      6.89 o
  -1   9   1       45.27       47.45      7.13 o
   0   9   1      135.66      142.11     10.93 o
   1   9   1       45.23       46.48      9.86 o
   2   9   1        8.78       12.76      7.43 o
   3   9   1       14.88       24.78     10.14 o
   4   9   1       54.81       53.95     11.75 o
   5   9   1        8.21        5.06      6.72 o
   6   9   1        1.90      -14.51      9.67 o
  -5  10   1        0.80       -0.21      7.25 o
  -4  10   1       36.16       42.78     11.54 o
  -3  10   1       61.60       60.79     12.23 o
  -2  10   1       15.75       29.28     10.51 o
  -1  10   1        1.70        8.12      7.26 o
   0  10   1        0.18        0.12      4.92 o
   1  10   1        1.71        9.92      8.09 o
   2  10   1       15.68       30.76     10.65 o
   3  10   1       61.62       60.63     12.71 o
   4  10   1       36.15       34.80     11.05 o
   5  10   1        0.80        2.20      7.04 o
  -2  11   1       17.95        8.72      8.62 o
  -1  11   1        0.68       16.35      9.08 o
   0  11   1        2.04       26.23      9.36 o
   1  11   1        0.69       -4.94      7.39 o
   2  11   1       18.00       27.41     10.56 o
   2   0   2     1691.89     1538.04     13.35 o
   3   0   2        1.15        2.32      1.06 o
   4   0   2       82.32       69.77      3.15 o
   5   0   2      469.04      443.99      8.81 o
   6   0   2       81.89       85.25      4.23 o
   7   0   2        0.50       -0.72      1.61 o
   8   0   2       42.79       49.87      4.49 o
   9   0   2       19.06       21.35      4.53 o
  10   0   2       11.43        5.39      4.92 o
 -10   1   2       51.73       56.32     10.81 o
  -9   1   2        7.32        7.92      3.25 o
  -8   1   2       13.44       14.02      5.25 o
  -7   1   2       45.87       40.62      3.99 o
  -6   1   2       40.47       33.48      2.61 o
  -5   1   2       62.35       67.75      2.98 o
  -4   1   2      422.32      410.28      7.33 o
  -3   1   2      345.93      295.50      8.46 o
  -2   1   2      853.97      810.62     12.41 o
  -1   1   2     7234.82     7081.27     48.47 o
   1   1   2     7238.78     7023.06     62.80 o
   2   1   2      854.37      805.26     13.53 o
   3   1   2      345.59      320.64     10.60 o
   4   1   2      421.04      439.93     13.80 o
   5   1   2       62.28       68.99      4.10 o
   6   1   2       40.52       32.63      3.74 o
   7   1   2       45.91       43.78      4.63 o
   8   1   2       13.47       10.38      2.08 o
   9   1   2        7.33        7.64      3.15 o
  10   1   2       51.67       40.31     10.31 o
 -10   2   2       25.75       23.98      7.48 o
  -9   2   2       18.05       18.20      5.58 o
  -8   2   2       43.02       33.33      8.01 o
  -7   2   2      230.19      248.27     16.61 o
  -6   2   2      307.82      312.04     12.23 o
  -5   2   2      354.39      352.76      8.97 o
  -4   2   2       20.24       21.77      4.25 o
  -3   2   2       26.31       19.19      4.07 o
  -2   2   2      337.68      341.02      7.17 o
  -1   2   2       25.85       26.34      2.36 o
   0   2   2     4439.02     4612.93     32.66 o
   1   2   2       25.85       24.42      3.62 o
   2   2   2      337.98      343.45      9.08 o
   3   2   2       26.26       25.32      2.49 o
   4   2   2       20.42       20.71      2.22 o
   5   2   2      355.09      359.60     11.29 o
   6   2   2      307.69      320.92     11.57 o
   7   2   2      230.27      268.85      9.37 o
   8   2   2       42.92       49.61      4.45 o
   9   2   2       17.98       24.88      7.94 o
  10   2   2       25.69       25.18      8.98 o
 -10   3   2        2.48        7.82      5.88 o
  -9   3   2        1.92       -3.01      7.20 o
  -8   3   2        0.88        0.31      4.74 o
  -7   3   2      229.97      256.28     13.55 o
  -6   3   2      334.80      308.79     18.34 o
  -5   3   2       66.26       63.37      8.01 o
  -4   3   2      173.74      171.43      7.53 o
  -3   3   2      265.45      280.58      9.13 o
  -2   3   2      551.80      562.23     18.20 o
  -1   3   2      660.44      718.59     11.37 o
   0   3   2     2025.31     2053.03     34.47 o
   1   3   2      660.90      718.04     10.89 o
   2   3   2      553.06      543.14     11.63 o
   3   3   2      264.93      245.28     13.22 o
   4   3   2      173.49      166.34      6.39 o
   5   3   2       66.11       66.25      5.93 o
   6   3   2      334.57      342.82     20.45 o
   7   3   2      229.91      261.86     19.47 o
   8   3   2        0.88        8.40      3.57 o
   9   3   2        1.94        9.00      6.43 o
  10   3   2        2.49       -1.22      5.68 o
  -9   4   2        4.62        3.44      5.51 o
  -8   4   2       39.16       44.57      6.26 o
  -7   4   2       16.51        9.94      3.66 o
  -6   4   2       21.55       24.18      6.47 o
  -5   4   2      107.77      105.24     11.55 o
  -4   4   2      331.22      322.94     17.91 o
  -3   4   2      197.96      233.24     14.09 o
  -2   4   2     2209.64     2347.17     44.71 o
  -1   4   2      333.35      354.49     10.24 o
   0   4   2        0.31        4.11      3.87 o
   1   4   2      332.96      356.82     17.40 o
   2   4   2     2210.41     2312.63     29.62 o
   3   4   2      197.95      207.77      8.45 o
   4   4   2      331.19      314.88     10.05 o
   5   4   2      107.50      113.49      5.99 o
   6   4   2       21.47        8.24      6.25 o
   7   4   2       16.56       11.43      5.61 o
   8   4   2       39.14       47.28      6.83 o
   9   4   2        4.62       -5.15      6.96 o
  -9   5   2       17.34       12.99      5.55 o
  -8   5   2       21.20       20.32      5.72 o
  -7   5   2       56.19       72.22     11.39 o
  -6   5   2      289.54      308.16     20.63 o
  -5   5   2       54.37       58.41      9.96 o
  -4   5   2       70.93       83.29     10.83 o
  -3   5   2       63.05       51.13      7.68 o
  -2   5   2      166.84      145.38     11.71 o
  -1   5   2       10.76       23.01      3.87 o
   0   5   2      625.84      628.04     15.61 o
   1   5   2       10.69       11.01      4.03 o
   2   5   2      166.77      140.83     11.90 o
   3   5   2       62.96       59.92      9.04 o
   4   5   2       71.11       71.57      9.96 o
   5   5   2       54.46       40.57      8.21 o
   6   5   2      289.57      301.95     21.04 o
   7   5   2       56.08       36.85      8.49 o
   8   5   2       21.16       24.15      7.77 o
   9   5   2       17.38       18.34      5.31 o
  -8   6   2        6.89       11.08      5.30 o
  -7   6   2       24.68       27.50      8.51 o
  -6   6   2       18.39       30.07      9.33 o
  -5   6   2       77.59       68.45     10.15 o
  -4   6   2       70.36       56.45      9.11 o
  -3   6   2       10.48        1.08      5.61 o
  -2   6   2      479.02      487.30     22.95 o
  -1   6   2      127.98      139.39      8.46 o
   0   6   2       83.94       87.05      6.82 o
   1   6   2      127.97      133.10     11.47 o
   2   6   2      479.63      493.96     22.62 o
   3   6   2       10.51       21.89      7.08 o
   4   6   2       70.37       80.99     11.49 o
   5   6   2       77.62       79.95     11.81 o
   6   6   2       18.43       36.88     11.13 o
   7   6   2       24.65       38.60      9.85 o
   8   6   2        6.88       12.30      6.73 o
  -8   7   2       30.60       40.86     10.86 o
  -7   7   2        2.69       -3.49      8.18 o
  -6   7   2       63.35       44.17      9.88 o
  -5   7   2       66.80       40.56      9.69 o
  -4   7   2       26.02        3.53      7.59 o
  -3   7   2       35.83       25.96      7.52 o
  -2   7   2       96.48      108.85     12.76 o
  -1   7   2       47.19       59.36      7.28 o
   0   7   2      274.82      299.97     13.35 o
   1   7   2       47.32       43.51      8.64 o
   2   7   2       96.64       83.85     10.71 o
   3   7   2       35.89        8.67      7.61 o
   4   7   2       26.03       32.44      9.20 o
   5   7   2       66.74       76.71     12.26 o
   6   7   2       63.38       70.16     12.30 o
   7   7   2        2.69        8.11      7.35 o
   8   7   2       30.62       43.18     11.17 o
  -7   8   2        8.85        2.20      7.23 o
  -6   8   2        0.26        1.93      6.88 o
  -5   8   2        1.04       -3.65      7.71 o
  -4   8   2      242.97      234.39     20.25 o
  -3   8   2       62.13       60.22     11.23 o
  -2   8   2        4.29       10.25      8.07 o
  -1   8   2      414.94      409.06     16.44 o
   0   8   2        6.94       18.91      5.97 o
   1   8   2      414.81      454.13     24.12 o
   2   8   2        4.29        3.14      6.40 o
   3   8   2       61.94       51.49      9.90 o
   4   8   2      242.91      223.31     18.97 o
   6   8   2        0.27       17.28      9.09 o
   7   8   2        8.88       33.05     10.85 o
  -6   9   2       10.75        8.99      7.65 o
  -5   9   2        7.60        5.51      6.67 o
  -4   9   2       46.74       55.12     12.63 o
  -3   9   2      265.02      243.05     21.54 o
  -2   9   2       28.77       27.97      8.54 o
  -1   9   2       61.10       61.64      7.97 o
   0   9   2        1.61       10.25      4.94 o
   1   9   2       61.01       63.44     11.16 o
   2   9   2       28.74       27.40      8.81 o
   3   9   2      265.11      256.25     21.79 o
   4   9   2       46.60       50.37     11.33 o
   5   9   2        7.57       10.18      7.54 o
   6   9   2       10.70        5.05      6.43 o
  -5  10   2        6.99       12.90      7.76 o
  -4  10   2        4.44       18.88      9.69 o
  -3  10   2       11.30       26.85     10.92 o
  -2  10   2        7.23        9.97      7.01 o
  -1  10   2       46.33       50.40     11.43 o
   0  10   2        3.30        3.60      7.34 o
   1  10   2       46.26       53.20     11.09 o
   2  10   2        7.25        9.00      7.94 o
   3  10   2       11.25       19.86      9.31 o
   4  10   2        4.45       12.53      8.86 o
   5  10   2        6.98        3.99      7.41 o
  -2  11   2       12.27        4.12      8.86 o
  -1  11   2        7.31       -1.06      6.81 o
   0  11   2        1.09        7.88      8.15 o
   1  11   2        7.29       15.71      9.33 o
   2  11   2       12.28       10.98      8.46 o
   1   0   3      355.58      348.78      7.70 o
   2   0   3      611.51      583.26      7.44 o
   3   0   3     3009.75     2933.58     45.18 o
   4   0   3     2103.20     2127.56     23.84 o
   5   0   3      225.80      221.27      6.03 o
   6   0   3        6.97        5.33      1.35 o
   7   0   3      120.21      104.57      4.98 o
   8   0   3       29.57       28.88      3.76 o
   9   0   3        2.78        2.37      3.87 o
  10   0   3        0.70       -5.00      7.23 o
 -10   1   3       21.83       22.41      7.54 o
  -9   1   3       10.18       13.06      3.63 o
  -8   1   3        0.48        3.79      5.55 o
  -7   1   3       71.89       74.36      4.09 o
  -6   1   3       48.82       47.25      2.97 o
  -5   1   3      125.55      124.57      8.26 o
  -4   1   3     1089.06     1123.46     14.84 o
  -3   1   3     1609.32     1619.90     17.59 o
  -2   1   3      744.44      756.14     11.56 o
  -1   1   3     7248.45     7191.64     41.37 o
   1   1   3     7253.36     7144.47     41.24 o
   2   1   3      745.00      720.88     11.46 o
   3   1   3     1609.31     1593.39     31.32 o
   4   1   3     1089.90     1094.10     24.82 o
   5   1   3      125.17      135.71      7.15 o
   6   1   3       48.73       50.33      4.68 o
   7   1   3       71.81       70.11      4.02 o
   8   1   3        0.48        0.51      2.09 o
   9   1   3       10.17        6.76      4.43 o
  10   1   3       21.81       20.01      7.36 o
  -9   2   3       38.86       44.63      6.04 o
  -8   2   3       23.17       27.67      7.32 o
  -7   2   3      464.51      459.31     15.76 o
  -6   2   3      613.57      627.98     17.28 o
  -5   2   3      281.59      289.93     10.86 o
  -4   2   3      496.23      550.03     10.77 o
  -3   2   3      122.34      129.07      5.80 o
  -2   2   3      915.73      925.82     12.50 o
  -1   2   3     1181.13     1175.08     12.15 o
   0   2   3     1071.13     1161.67     13.91 o
   1   2   3     1181.47     1179.37     12.16 o
   2   2   3      915.66      901.53     12.97 o
   3   2   3      122.13      114.41      3.09 o
   4   2   3      496.32      542.18     13.50 o
   5   2   3      281.58      302.39     10.80 o
   6   2   3      614.05      607.83     16.67 o
   7   2   3      464.72      467.44     12.21 o
   8   2   3       23.26       23.19      2.83 o
   9   2   3       38.91       45.93     10.02 o
  10   2   3       14.27       23.66      8.67 o
 -10   3   3        8.94        6.30      4.98 o
  -9   3   3        5.29        4.74      3.47 o
  -8   3   3       29.19       25.60      4.69 o
  -7   3   3      218.49      223.03     11.73 o
  -6   3   3      179.23      177.90     13.37 o
  -5   3   3       16.58       17.18      5.45 o
  -4   3   3      244.05      263.21     14.37 o
  -3   3   3      892.83      922.07     26.10 o
  -2   3   3      676.29      740.13     21.11 o
  -1   3   3     1806.95     1895.67     24.46 o
   0   3   3      304.52      319.16      6.15 o
   1   3   3     1806.65     1918.59     21.81 o
   2   3   3      676.14      707.35     15.12 o
   3   3   3      893.43      833.52     68.97 o
   4   3   3      244.52      255.04     15.15 o
   5   3   3       16.66       14.39      1.85 o
   6   3   3      179.59      213.93     16.54 o
   7   3   3      218.44      250.87     19.15 o
   8   3   3       29.19       29.04      5.14 o
   9   3   3        5.29       22.11      8.09 o
  10   3   3        8.96       10.52      6.00 o
  -9   4   3       24.82       32.38      6.19 o
  -8   4   3        5.82        7.30      3.54 o
  -7   4   3       74.24       78.72      7.84 o
  -6   4   3      193.93      193.69     16.02 o
  -5   4   3       29.89       36.15      7.98 o
  -4   4   3       70.45       99.68     10.52 o
  -3   4   3       51.82       40.87      6.38 o
  -2   4   3     1126.67     1232.70     31.09 o
  -1   4   3       36.34       35.69      4.11 o
   0   4   3      145.91      149.62      8.75 o
   1   4   3       36.22       44.18      4.04 o
   2   4   3     1127.56     1170.51     19.96 o
   3   4   3       52.06       46.85      4.36 o
   4   4   3       70.36       76.89      5.18 o
   5   4   3       29.80       26.76      6.10 o
   6   4   3      193.91      171.28     15.21 o
   7   4   3       74.29       59.76      9.91 o
   8   4   3        5.85        2.57      5.27 o
   9   4   3       24.80       17.71      7.08 o
  -9   5   3       11.25       17.74     12.48 o
  -8   5   3       13.88       13.29      5.43 o
  -7   5   3       28.82       33.99      6.19 o
  -6   5   3      112.73      118.36     14.08 o
  -5   5   3      105.82      126.89     13.87 o
  -4   5   3       13.40        0.61      6.16 o
  -3   5   3      165.38      134.69     11.59 o
  -2   5   3      105.70       87.30      9.42 o
  -1   5   3       53.77       56.83      5.28 o
   0   5   3       59.12       58.47     12.63 o
   1   5   3       53.57       43.19      6.06 o
   2   5   3      105.77       93.54     10.09 o
   3   5   3      165.38      158.80     13.07 o
   4   5   3       13.32       12.35      5.52 o
   5   5   3      106.08      112.69     12.95 o
   6   5   3      112.97      100.23     12.77 o
   7   5   3       28.82       15.52      6.84 o
   8   5   3       13.84       11.68      7.25 o
   9   5   3       11.23       10.03     11.20 o
  -8   6   3        8.02       12.98      6.73 o
  -7   6   3        5.51       16.11      7.91 o
  -6   6   3      142.60      144.69     15.29 o
  -5   6   3        4.92       -9.55      7.76 o
  -4   6   3      164.74      155.84     14.13 o
  -3   6   3       49.01       35.10      7.52 o
  -2   6   3      130.84      122.01     12.61 o
  -1   6   3       43.15       55.88      6.22 o
   0   6   3        0.07        0.47      3.33 o
   1   6   3       42.90       36.42      6.44 o
   2   6   3      130.85      138.17     12.70 o
   3   6   3       49.08       70.12     10.57 o
   4   6   3      164.60      155.45     14.98 o
   5   6   3        4.92       17.75      7.55 o
   6   6   3      142.32      136.62     15.55 o
   7   6   3        5.54        4.03      6.04 o
   8   6   3        8.04       11.97      7.80 o
  -8   7   3       16.15        8.16      9.23 o
  -7   7   3        0.48       -7.02      7.82 o
  -6   7   3        9.04       -5.41      7.70 o
  -5   7   3       41.67       37.37      9.22 o
  -4   7   3       36.04       35.83      9.22 o
  -3   7   3        8.35        0.07      6.94 o
  -2   7   3      116.35      120.98     13.56 o
  -1   7   3      616.40      611.18     18.38 o
   0   7   3       79.66       85.58      7.80 o
   1   7   3      616.82      597.52     25.97 o
   2   7   3      115.78       95.49     11.53 o
   3   7   3        8.34       -6.48      5.58 o
   4   7   3       36.21       62.26     11.64 o
   5   7   3       41.64       57.54     10.85 o
   6   7   3        9.05        7.82      6.74 o
   7   7   3        0.47       -4.43      6.51 o
   8   7   3       16.12       34.16     10.84 o
  -7   8   3        3.55       10.30      6.53 o
  -6   8   3        3.79        9.09      6.92 o
  -5   8   3        1.98        3.93      6.91 o
  -4   8   3        5.38        4.09      7.04 o
  -3   8   3      208.72      237.69     19.14 o
  -2   8   3       63.99       82.09     12.94 o
  -1   8   3      172.25      172.25     11.20 o
   0   8   3      298.76      273.19     15.05 o
   1   8   3      172.12      167.93     15.61 o
   2   8   3       64.08       74.46     10.63 o
   3   8   3      208.82      210.03     18.22 o
   4   8   3        5.42      -10.65      9.07 o
   5   8   3        1.99       13.94      7.42 o
   6   8   3        3.81       15.11      8.31 o
   7   8   3        3.57        9.46      8.12 o
  -6   9   3        2.32        1.53      6.42 o
  -5   9   3        5.30       11.64      8.05 o
  -4   9   3        5.17       11.38      8.55 o
  -3   9   3        9.14       18.46      9.86 o
  -2   9   3        3.90        8.58      7.74 o
  -1   9   3       73.52       65.01      7.74 o
   0   9   3       18.94       28.60     11.50 o
   1   9   3       73.55       77.11     11.69 o
   2   9   3        3.85        2.38      6.02 o
   3   9   3        9.12       13.91      8.60 o
   4   9   3        5.16       -4.17      7.38 o
   5   9   3        5.26      -10.75      9.49 o
   6   9   3        2.31       -3.77      9.11 o
  -5  10   3        0.30       21.40     10.36 o
  -4  10   3       71.78      101.69     15.41 o
  -3  10   3       18.71       39.20     11.90 o
  -2  10   3        4.45       19.43      9.00 o
  -1  10   3        8.89       20.20      6.35 o
   0  10   3       38.31       42.91     10.55 o
   1  10   3        8.90       16.21      8.34 o
   2  10   3        4.44       19.23      8.66 o
   3  10   3       18.71       22.78      9.33 o
   4  10   3       71.74       85.91     14.50 o
   5  10   3        0.30       -4.06      9.10 o
  -2  11   3        3.85       10.08      8.56 o
  -1  11   3        1.63       13.10      8.52 o
   0  11   3       12.73       17.96      8.94 o
   1  11   3        1.62       15.99      8.78 o
   2  11   3        3.84        9.69      7.76 o
   0   0   4    11567.74    11359.75    110.61 o
   1   0   4     7026.84     6708.22     39.35 o
   2   0   4      448.35      441.92      8.52 o
   3   0   4      493.23      554.09      8.75 o
   4   0   4       30.84       41.39      3.52 o
   5   0   4        2.80        2.47      1.18 o
   6   0   4       12.42       14.10      2.09 o
   7   0   4       68.90       67.47      3.94 o
   8   0   4        2.08        7.37      2.96 o
   9   0   4       48.80       68.30      9.85 o
  10   0   4       18.86        4.58      5.55 o
 -10   1   4       21.16       16.67      7.42 o
  -9   1   4        0.32       -4.70      3.25 o
  -8   1   4       19.36       14.37      6.15 o
  -7   1   4      118.24      122.48      7.85 o
  -6   1   4      134.11      123.05      5.57 o
  -5   1   4      258.40      233.63     11.57 o
  -4   1   4      351.31      411.31      8.86 o
  -3   1   4      247.54      254.07      6.32 o
  -2   1   4     3420.96     3380.26     25.32 o
  -1   1   4     6882.54     6679.80     43.80 o
   0   1   4    22859.27    23582.43    101.38 o
   1   1   4     6883.63     6552.05     33.08 o
   2   1   4     3421.13     3332.83     30.22 o
   3   1   4      248.00      254.36     13.14 o
   4   1   4      351.35      399.59     15.66 o
   5   1   4      258.17      273.48      8.92 o
   6   1   4      134.29      130.34      4.91 o
   7   1   4      118.47      118.81      5.13 o
   8   1   4       19.33       17.72      3.14 o
   9   1   4        0.32        3.44      4.96 o
  10   1   4       21.10       18.82      7.78 o
  -9   2   4       20.18       18.39      6.14 o
  -8   2   4        2.21       -0.30      3.42 o
  -7   2   4       20.98       18.17      4.17 o
  -6   2   4      242.71      244.57     10.88 o
  -5   2   4       64.41       68.92      5.52 o
  -4   2   4       57.17       52.64      4.48 o
  -3   2   4      748.71      773.81     12.30 o
  -2   2   4      243.26      228.48      7.29 o
  -1   2   4     2531.02     2507.23     24.13 o
   0   2   4     1431.53     1461.85     18.44 o
   1   2   4     2530.68     2465.28     23.54 o
   2   2   4      243.13      222.26      6.23 o
   3   2   4      748.83      763.99     15.17 o
   4   2   4       57.35       60.45      5.07 o
   5   2   4       64.37       66.00      5.57 o
   6   2   4      242.42      254.78     11.22 o
   7   2   4       20.92       23.46      3.56 o
   8   2   4        2.18        0.56      1.78 o
   9   2   4       20.19       27.50      8.49 o
  10   2   4       19.47       20.28      8.09 o
  -9   3   4       13.00       13.15      4.09 o
  -8   3   4        2.00       -1.91      3.31 o
  -7   3   4      108.97      110.27      8.55 o
  -6   3   4      287.94      290.07     12.62 o
  -5   3   4       89.86       90.92      6.89 o
  -4   3   4      395.63      418.13     18.11 o
  -3   3   4       74.88       76.52      7.65 o
  -2   3   4       41.64       51.17      9.08 o
  -1   3   4      774.87      827.35     10.35 o
   0   3   4     1804.46     1912.25     22.62 o
   1   3   4      774.92      812.43     13.99 o
   2   3   4       41.59       47.08      3.38 o
   3   3   4       74.95       73.25      9.27 o
   4   3   4      396.47      369.58     15.93 o
   5   3   4       90.02       72.50     10.97 o
   6   3   4      288.09      321.40     20.23 o
   7   3   4      109.08      118.68     13.92 o
   8   3   4        1.97        6.87      3.34 o
   9   3   4       12.99       18.28      8.25 o
  10   3   4        7.73       17.18      8.05 o
  -9   4   4        2.02        1.04      3.75 o
  -8   4   4        3.93        7.66      4.03 o
  -7   4   4       26.91       27.06      5.29 o
  -6   4   4       47.98       43.03      5.83 o
  -5   4   4      119.99      134.40     12.25 o
  -4   4   4       40.88       45.52      7.75 o
  -3   4   4      654.92      691.87     24.12 o
  -2   4   4     1311.38     1387.64     33.59 o
  -1   4   4     1400.70     1481.91     21.89 o
   0   4   4      496.28      526.33     12.93 o
   1   4   4     1400.89     1557.30     54.77 o
   2   4   4     1314.06     1297.35     54.91 o
   3   4   4      654.65      657.02     23.07 o
   4   4   4       40.81       36.24     12.67 o
   5   4   4      120.16      120.12      5.37 o
   6   4   4       47.94       64.53     10.63 o
   7   4   4       26.95       30.77      8.40 o
   8   4   4        3.94        6.10      5.86 o
   9   4   4        2.04       -0.78      7.15 o
  -9   5   4        3.88        2.02      5.93 o
  -8   5   4       38.88       56.13     15.74 o
  -7   5   4       47.92       65.30      7.64 o
  -6   5   4      147.73      176.29     15.74 o
  -5   5   4      103.35       95.42     11.89 o
  -4   5   4       83.53       62.58      9.02 o
  -3   5   4       37.34       32.08      6.62 o
  -2   5   4       71.69       69.94      5.67 o
  -1   5   4      419.32      416.87     18.41 o
   0   5   4     1370.80     1379.37     23.77 o
   1   5   4      419.45      448.05     18.96 o
   2   5   4       71.73       72.54      8.53 o
   3   5   4       37.34       25.81      6.47 o
   4   5   4       83.28       79.93     10.40 o
   5   5   4      103.03      108.31     13.20 o
   6   5   4      147.36      120.84     13.62 o
   7   5   4       47.84       27.77      7.26 o
   8   5   4       38.96       40.48      8.87 o
   9   5   4        3.89       -8.95      8.00 o
  -8   6   4       60.77       66.66      8.70 o
  -7   6   4        4.51       -1.44      5.31 o
  -6   6   4       50.45       50.35     10.10 o
  -5   6   4      142.50      130.64     13.94 o
  -4   6   4      158.79      150.10     14.70 o
  -3   6   4      147.94      130.11     13.45 o
  -2   6   4        3.74        7.69      3.89 o
  -1   6   4      392.97      394.35     13.51 o
   0   6   4        4.48        4.37      3.79 o
   1   6   4      392.55      347.90     18.56 o
   2   6   4        3.73        8.91      6.16 o
   3   6   4      148.10      169.71     14.53 o
   4   6   4      158.66      157.52     15.22 o
   5   6   4      142.51      145.30     15.23 o
   6   6   4       50.42       42.01      9.85 o
   7   6   4        4.47       12.13      6.79 o
   8   6   4       60.70       77.19     13.50 o
  -8   7   4        1.78       -2.61      4.67 o
  -7   7   4       15.56        8.61      6.44 o
  -6   7   4       96.59       85.61     12.70 o
  -5   7   4       21.12       12.44      6.80 o
  -4   7   4       41.95       35.88      8.63 o
  -3   7   4        0.56       -4.33      6.67 o
  -2   7   4       43.56       70.97     11.87 o
  -1   7   4       78.93       85.35      7.97 o
   0   7   4       18.74       24.91      5.37 o
   1   7   4       78.82       70.61      9.87 o
   2   7   4       43.31       31.00      7.41 o
   3   7   4        0.57       10.23      7.61 o
   4   7   4       41.97       48.00      9.88 o
   5   7   4       21.11       37.06      9.80 o
   6   7   4       96.47      106.67     15.15 o
   7   7   4       15.56       12.30      7.45 o
   8   7   4        1.80       10.84      7.84 o
  -7   8   4        5.81       -0.18      7.71 o
  -6   8   4       12.70       13.34      8.65 o
  -5   8   4       25.34       26.08      9.34 o
  -4   8   4        3.37        4.06      6.35 o
  -3   8   4      105.42      125.62     15.00 o
  -2   8   4        4.34       13.46      8.11 o
  -1   8   4       87.15       81.13      8.12 o
   0   8   4       96.22      100.42     10.07 o
   1   8   4       87.34       73.73     11.09 o
   2   8   4        4.32       -2.75      6.22 o
   3   8   4      105.56      104.36     13.44 o
   4   8   4        3.38        2.45      8.25 o
   5   8   4       25.32       43.40     10.80 o
   6   8   4       12.71       13.32      7.91 o
   7   8   4        5.81       18.76      8.66 o
  -6   9   4        3.10       -1.31      7.39 o
  -5   9   4        2.69        9.29      7.89 o
  -4   9   4       12.05       22.16     10.50 o
  -3   9   4       36.46       43.44     11.02 o
  -2   9   4       50.90       68.00     12.45 o
  -1   9   4        1.95        9.08      4.85 o
   0   9   4       29.14       40.59     10.24 o
   1   9   4        1.96       -0.78      5.57 o
   2   9   4       50.96       60.77     11.41 o
   3   9   4       36.34       26.75      9.60 o
   4   9   4       12.05       14.46      8.40 o
   5   9   4        2.68       -8.02      8.63 o
   6   9   4        3.11       -9.92      9.79 o
  -4  10   4       74.11       83.68     15.04 o
  -3  10   4       33.72       46.29     11.27 o
  -2  10   4        4.08       10.11      8.19 o
  -1  10   4        3.28        4.44      5.62 o
   0  10   4       11.78       15.10      7.94 o
   1  10   4        3.25       16.36      8.15 o
   2  10   4        4.09       10.97      8.89 o
   3  10   4       33.69       36.65     10.78 o
   4  10   4       74.11       94.38     14.79 o
  -2  11   4        8.07       13.38      9.04 o
   0  11   4        4.08        8.02      7.00 o
   1  11   4        4.25       24.85      9.40 o
   2  11   4        8.08        7.62      8.23 o
   1   0   5     3365.80     3188.59     23.27 o
   2   0   5      232.40      212.07      4.99 o
   3   0   5        1.11        1.85      1.06 o
   4   0   5     1070.49     1163.67     27.51 o
   5   0   5       21.30       21.02      1.87 o
   6   0   5        3.87        5.73      1.56 o
   7   0   5        1.79        3.75      1.70 o
   8   0   5       26.90       35.20      7.09 o
   9   0   5        0.05       -2.82      7.79 o
  10   0   5       14.27       10.24      6.39 o
 -10   1   5        5.24       -5.15      7.05 o
  -9   1   5        1.89       -0.80      4.18 o
  -8   1   5       39.23       31.58      4.67 o
  -7   1   5      172.18      164.16      9.04 o
  -6   1   5      115.86      114.46      6.96 o
  -5   1   5      180.35      171.24      7.79 o
  -4   1   5      321.03      322.76      9.63 o
  -3   1   5      391.51      414.25      8.25 o
  -2   1   5      675.23      665.67     14.32 o
  -1   1   5     3321.58     3186.95     37.50 o
   0   1   5     1516.49     1521.45     22.23 o
   1   1   5     3317.96     3165.68     25.18 o
   2   1   5      676.55      669.77      9.81 o
   3   1   5      391.64      387.92      8.50 o
   4   1   5      320.54      319.60      8.31 o
   5   1   5      180.39      176.39      7.21 o
   6   1   5      116.07      119.54      6.65 o
   7   1   5      172.08      171.29      5.99 o
   8   1   5       39.07       31.97      3.92 o
   9   1   5        1.91       -1.85      6.12 o
  10   1   5        5.22        5.87      6.40 o
  -9   2   5       10.40       12.13      4.92 o
  -8   2   5       27.41       14.32      8.83 o
  -7   2   5      115.83      123.14     11.84 o
  -6   2   5        8.87        7.91      3.67 o
  -5   2   5       35.13       37.81      4.44 o
  -4   2   5       20.54       16.59      2.96 o
  -3   2   5      389.06      350.51     15.79 o
  -2   2   5      358.71      340.11      7.62 o
  -1   2   5       10.84       11.05      1.61 o
   0   2   5     2681.65     2642.06     28.50 o
   1   2   5       10.77       13.23      1.46 o
   2   2   5      358.79      327.05      8.04 o
   3   2   5      388.63      351.29     11.71 o
   4   2   5       20.42       15.41      2.73 o
   5   2   5       34.95       39.22      4.61 o
   6   2   5        8.92       12.32      4.04 o
   7   2   5      115.79      119.83      6.36 o
   8   2   5       27.34       20.66      4.46 o
   9   2   5       10.42        7.77      6.26 o
  10   2   5        4.36       12.10      7.46 o
  -9   3   5       16.68       21.73      5.02 o
  -8   3   5       41.44       46.83      6.51 o
  -7   3   5      101.24      100.93      8.40 o
  -6   3   5      120.21      126.57     10.37 o
  -5   3   5      250.23      261.15     11.39 o
  -4   3   5       29.74       40.33      4.83 o
  -3   3   5      447.49      410.66     16.62 o
  -2   3   5      582.51      607.23     19.27 o
  -1   3   5      424.13      441.26     10.24 o
   0   3   5      112.52      118.81      4.52 o
   1   3   5      424.24      438.90      8.55 o
   2   3   5      582.10      612.97     21.10 o
   3   3   5      447.30      344.44     60.71 o
   4   3   5       29.55       28.74      2.14 o
   5   3   5      250.30      286.65     18.08 o
   6   3   5      119.94      136.25     13.83 o
   7   3   5      101.25       88.84     12.39 o
   8   3   5       41.40       45.14      6.20 o
   9   3   5       16.65       31.42      9.82 o
  10   3   5        7.38       18.06      9.20 o
  -9   4   5       20.87       26.27      5.86 o
  -8   4   5       31.01       38.80      6.42 o
  -7   4   5       14.26       18.41      4.79 o
  -6   4   5       84.45       78.91      7.58 o
  -5   4   5      135.27      138.94     16.75 o
  -4   4   5       20.30        6.70      4.98 o
  -3   4   5        9.42       10.21      5.18 o
  -2   4   5      940.78      918.80     16.48 o
  -1   4   5      353.15      408.51     11.04 o
   0   4   5     2175.93     2077.98     37.64 o
   1   4   5      352.77      424.40     18.32 o
   2   4   5      940.16      866.74     44.89 o
   3   4   5        9.36        6.46      2.56 o
   4   4   5       20.22       13.75      4.46 o
   5   4   5      135.42      125.71      4.26 o
   6   4   5       84.50       90.77     12.05 o
   7   4   5       14.29       14.06      7.22 o
   8   4   5       31.01       32.25      9.41 o
   9   4   5       20.87       23.63      8.07 o
  -9   5   5       17.14       21.19      7.77 o
  -8   5   5       11.91       12.70      5.10 o
  -7   5   5        0.17        0.56      6.90 o
  -6   5   5      192.01      185.63     11.76 o
  -5   5   5      604.87      578.20     26.61 o
  -4   5   5      175.23      183.37     14.59 o
  -3   5   5       79.51       67.88      9.41 o
  -2   5   5      121.95      125.01      7.15 o
  -1   5   5       27.80       33.64      4.39 o
   0   5   5       13.68       12.78      4.03 o
   1   5   5       27.75       46.46      7.51 o
   2   5   5      122.25      110.98     10.62 o
   3   5   5       79.42       71.96      8.87 o
   4   5   5      175.15      198.75     15.53 o
   5   5   5      604.34      591.53     28.36 o
   6   5   5      191.66      199.50     17.89 o
   7   5   5        0.17       -3.38      7.90 o
   8   5   5       11.93       -0.73      7.16 o
   9   5   5       17.20        1.29      8.05 o
  -8   6   5       29.20       24.02      5.97 o
  -7   6   5        9.52        8.43      4.86 o
  -6   6   5       55.38       38.95      8.79 o
  -5   6   5      113.16      112.52     13.10 o
  -4   6   5       31.48       14.40      6.74 o
  -3   6   5       87.66       75.87     10.15 o
  -2   6   5      143.50      147.68      8.43 o
  -1   6   5       62.32       69.36      6.55 o
   0   6   5       31.85       24.41      5.70 o
   1   6   5       62.28       47.83      7.40 o
   2   6   5      143.15      142.34     13.11 o
   3   6   5       87.71       92.42     11.71 o
   4   6   5       31.46       23.36      7.49 o
   5   6   5      113.32      117.27     13.83 o
   6   6   5       55.37       55.63     10.20 o
   7   6   5        9.56        7.46      7.43 o
   8   6   5       29.14       26.08      9.77 o
  -8   7   5       27.35       24.73      6.45 o
  -7   7   5        3.68       -3.09      5.12 o
  -6   7   5       42.33       38.05      9.37 o
  -5   7   5       11.43        9.98      6.39 o
  -4   7   5       16.74       20.66      8.34 o
  -3   7   5       94.89       91.38     12.51 o
  -2   7   5      411.33      414.25     15.10 o
  -1   7   5       32.60       52.55      6.88 o
   0   7   5       16.62       19.38      6.83 o
   1   7   5       32.64       37.89      7.52 o
   2   7   5      411.16      384.74     21.39 o
   3   7   5       94.98       95.87     13.08 o
   4   7   5       16.60       29.96      8.39 o
   5   7   5       11.47       12.36      6.51 o
   6   7   5       42.31       43.87     10.60 o
   7   7   5        3.69        5.83      6.53 o
   8   7   5       27.35       37.42     11.68 o
  -7   8   5        0.76        2.20      7.05 o
  -6   8   5        4.07       -2.50      7.07 o
  -5   8   5       10.75       23.17      9.33 o
  -4   8   5       76.13       77.19     12.82 o
  -3   8   5       56.69       66.05     11.87 o
  -2   8   5       40.58       45.47      9.95 o
  -1   8   5       35.73       40.89      6.38 o
   0   8   5      404.99      400.53     22.55 o
   1   8   5       35.81       32.34      8.08 o
   2   8   5       40.66       22.82      7.33 o
   3   8   5       56.55       42.67      8.96 o
   4   8   5       76.07       81.60     13.22 o
   5   8   5       10.76       15.14      7.75 o
   6   8   5        4.06       15.01      8.85 o
   7   8   5        0.77        6.52      7.07 o
  -6   9   5        0.28       -2.82      7.16 o
  -5   9   5       17.20       21.72      9.22 o
  -4   9   5       16.75       19.75      8.78 o
  -3   9   5        2.10       13.81      8.95 o
  -2   9   5       52.75       63.83     12.30 o
  -1   9   5       30.29       26.89      5.72 o
   0   9   5      310.28      321.32     21.30 o
   1   9   5       30.37       27.40      8.19 o
   2   9   5       52.70       66.29     11.75 o
   3   9   5        2.12       11.44      6.71 o
   4   9   5       16.71       14.59      7.27 o
   5   9   5       17.20       11.50      6.71 o
   6   9   5        0.28        9.26      7.06 o
  -4  10   5        5.92       18.98     10.51 o
  -3  10   5       16.52       30.72      9.87 o
  -2  10   5        3.79        0.93      7.06 o
  -1  10   5       12.75       17.32      7.60 o
   0  10   5       43.94       56.18     11.45 o
   1  10   5       12.78        9.82      7.04 o
   2  10   5        3.80        2.30      6.56 o
   3  10   5       16.47       20.33      9.14 o
   4  10   5        5.91       21.35      9.86 o
  -2  11   5        0.23        7.56      8.39 o
   0  11   5        0.60       10.46      7.85 o
   1  11   5        7.34       28.62      9.91 o
   2  11   5        0.23        7.75      9.00 o
   0   0   6     3460.00     3464.85     30.68 o
   1   0   6      530.61      474.10      7.85 o
   2   0   6      984.34      896.68     16.05 o
   3   0   6      620.79      627.13     10.38 o
   4   0   6        3.44        4.73      1.58 o
   5   0   6       23.26       21.80      1.81 o
   6   0   6      264.27      261.84      6.40 o
   7   0   6        1.68       -4.18      3.75 o
   8   0   6       17.83        7.45      6.29 o
   9   0   6        8.10       10.18      3.94 o
  10   0   6       22.06       20.75      7.79 o
 -10   1   6       16.58        5.19      6.85 o
  -9   1   6       16.27       16.27      5.86 o
  -8   1   6      122.94      127.36      8.61 o
  -7   1   6        4.91        1.53      2.99 o
  -6   1   6        4.87        4.61      2.72 o
  -5   1   6      233.80      244.35      9.32 o
  -4   1   6     1030.08     1048.24     32.08 o
  -3   1   6      193.40      197.23      6.82 o
  -2   1   6     1135.24     1081.58     29.52 o
  -1   1   6      762.69      713.31      7.67 o
   0   1   6        2.52        1.91      1.13 o
   1   1   6      762.58      726.96      8.46 o
   2   1   6     1136.51     1095.73     13.43 o
   3   1   6      193.23      191.05      6.83 o
   4   1   6     1029.40     1012.42     12.34 o
   5   1   6      234.13      247.28      8.05 o
   6   1   6        4.88        6.83      2.95 o
   7   1   6        4.88        3.93      1.94 o
   8   1   6      122.64      129.26      9.67 o
   9   1   6       16.29       20.09      4.95 o
  10   1   6       16.62       14.06      6.81 o
  -9   2   6       12.40        7.67      5.42 o
  -8   2   6        0.69        1.25      4.27 o
  -7   2   6       32.27       32.17      4.76 o
  -6   2   6       15.48       13.96      3.51 o
  -5   2   6      249.32      275.44     10.83 o
  -4   2   6      348.49      354.48     11.18 o
  -3   2   6      474.14      461.44     11.82 o
  -2   2   6      845.62      902.90     15.98 o
  -1   2   6      684.38      639.29     17.08 o
   0   2   6     2460.79     2504.22     25.45 o
   1   2   6      684.30      621.20     10.08 o
   2   2   6      846.44      866.76     16.94 o
   3   2   6      474.51      449.57      9.75 o
   4   2   6      349.21      332.65     11.75 o
   5   2   6      249.27      264.06     15.55 o
   6   2   6       15.54       12.06      2.24 o
   7   2   6       32.24       35.50      3.66 o
   8   2   6        0.68       -0.31      3.05 o
   9   2   6       12.46       16.38      7.56 o
  10   2   6       15.44       16.45      7.80 o
  -9   3   6       23.86       30.50      5.76 o
  -8   3   6       41.87       50.62      6.56 o
  -7   3   6       37.35       43.81      5.85 o
  -6   3   6       19.16       23.33      4.68 o
  -5   3   6      500.48      495.05     15.52 o
  -4   3   6      440.87      479.69     14.26 o
  -3   3   6      501.94      497.07     13.79 o
  -2   3   6      205.01      221.33      6.57 o
  -1   3   6     1445.90     1488.14     16.74 o
   0   3   6      720.94      739.39     13.56 o
   1   3   6     1446.44     1466.52     19.91 o
   2   3   6      206.03      215.90     11.53 o
   3   3   6      502.02      456.80     19.27 o
   4   3   6      440.58      344.96     68.71 o
   5   3   6      500.37      427.93     33.16 o
   6   3   6       19.19       14.14      6.10 o
   7   3   6       37.41       41.07      9.08 o
   8   3   6       41.90       52.75     11.05 o
   9   3   6       23.84       21.81      8.43 o
  -9   4   6       12.19       15.96      5.91 o
  -8   4   6        6.04       11.04      4.41 o
  -7   4   6       15.36       17.71      5.28 o
  -6   4   6       49.10       43.27      5.84 o
  -5   4   6      244.36      223.61     11.50 o
  -4   4   6      197.75      169.34     12.73 o
  -3   4   6      125.19      132.84     11.09 o
  -2   4   6       59.17       66.76      4.60 o
  -1   4   6     1774.06     1801.05     25.12 o
   0   4   6      249.12      268.38     12.52 o
   1   4   6     1773.23     1735.82     57.98 o
   2   4   6       59.58       53.36      4.06 o
   3   4   6      124.99      122.39     14.47 o
   4   4   6      198.18      157.06     31.78 o
   5   4   6      244.11      214.57     18.10 o
   6   4   6       48.87       45.89     10.32 o
   7   4   6       15.34       18.06      7.46 o
   8   4   6        6.01       15.52      7.98 o
   9   4   6       12.20       19.16      8.87 o
  -9   5   6        6.64        2.36      5.36 o
  -8   5   6       22.31       20.04      8.54 o
  -7   5   6        1.23       -4.97      9.84 o
  -6   5   6      112.90      112.11      9.38 o
  -5   5   6       91.43       81.77     11.10 o
  -4   5   6      104.88      113.26     11.92 o
  -3   5   6        7.35        7.13      5.77 o
  -2   5   6      157.77      162.56     14.46 o
  -1   5   6      489.06      457.31     13.19 o
   0   5   6       84.25       75.82      7.08 o
   1   5   6      489.41      450.50     19.63 o
   2   5   6      157.79      155.32     12.43 o
   3   5   6        7.40        3.59      5.09 o
   4   5   6      105.20      105.78     12.13 o
   5   5   6       91.55       80.02     11.17 o
   6   5   6      113.02      124.89     14.38 o
   7   5   6        1.23       -5.64      8.12 o
   8   5   6       22.31        9.01      6.49 o
   9   5   6        6.63       -6.07      8.23 o
  -8   6   6        7.53        0.16      4.79 o
  -7   6   6       68.74       61.15      8.06 o
  -6   6   6       10.77        7.59      4.84 o
  -5   6   6       72.56       60.42     10.40 o
  -4   6   6       93.64       96.89     12.01 o
  -3   6   6       53.83       47.87      9.11 o
  -2   6   6      207.25      209.48     10.02 o
  -1   6   6      172.74      192.14      9.58 o
   0   6   6       69.49       68.58      8.37 o
   1   6   6      172.41      201.55     14.26 o
   2   6   6      207.36      210.88     15.74 o
   3   6   6       53.89       50.40      9.12 o
   4   6   6       93.64       82.20     11.31 o
   5   6   6       72.67       69.16     10.95 o
   6   6   6       10.77       -2.31      6.70 o
   7   6   6       68.57       64.27     11.91 o
   8   6   6        7.55        5.16      6.72 o
  -8   7   6       21.19       20.83      6.25 o
  -7   7   6        1.20       -0.18      4.24 o
  -6   7   6        3.49        6.32      7.00 o
  -5   7   6        6.30        7.43      7.11 o
  -4   7   6       83.96       71.89     11.55 o
  -3   7   6      200.30      177.80     16.53 o
  -2   7   6      147.64      157.70     10.11 o
  -1   7   6      303.12      311.77     13.32 o
   0   7   6        0.03        3.95      5.33 o
   1   7   6      303.02      296.92     18.43 o
   2   7   6      147.54      176.74     15.56 o
   3   7   6      200.26      204.43     17.38 o
   4   7   6       84.01       89.11     12.94 o
   5   7   6        6.32        3.48      5.71 o
   6   7   6        3.52        7.72      7.64 o
   7   7   6        1.20        5.98      7.43 o
   8   7   6       21.25       46.21     13.06 o
  -7   8   6       11.36       10.93      4.92 o
  -6   8   6       27.40       29.24     10.01 o
  -5   8   6       13.88       11.82      8.04 o
  -4   8   6        3.01        4.69      7.69 o
  -3   8   6      134.16      137.16     15.64 o
  -2   8   6       68.08       55.19      6.78 o
  -1   8   6       29.49       33.65      6.26 o
   0   8   6        7.76       10.85      6.78 o
   1   8   6       29.49       19.79      7.09 o
   2   8   6       68.16       60.23     10.12 o
   3   8   6      134.20      129.40     15.00 o
   4   8   6        3.04       14.93      8.27 o
   5   8   6       13.88       27.47      9.67 o
   6   8   6       27.36       45.52     11.57 o
   7   8   6       11.36       14.67      8.77 o
  -6   9   6        2.00       12.24      8.55 o
  -5   9   6        8.01       19.36      9.08 o
  -4   9   6       18.76       25.62     10.26 o
  -3   9   6        3.48       19.13      9.22 o
  -2   9   6       19.69       19.82      8.59 o
  -1   9   6        2.14        0.28      4.25 o
   0   9   6       13.56       16.90      7.67 o
   1   9   6        2.12       14.03      7.14 o
   2   9   6       19.65       15.72      7.15 o
   3   9   6        3.48       14.07      6.47 o
   4   9   6       18.74        5.11      6.95 o
   5   9   6        8.02       18.14      8.80 o
   6   9   6        2.01       16.17      9.57 o
  -4  10   6       24.82       52.09     13.10 o
  -3  10   6        6.97        7.10      7.75 o
  -2  10   6       21.42       19.70      8.89 o
  -1  10   6       11.30        4.65      6.50 o
   0  10   6        0.11       10.86      7.05 o
   1  10   6       11.34       18.24      7.65 o
   2  10   6       21.41       23.25      8.36 o
   3  10   6        6.98        4.67      7.22 o
   4  10   6       24.80       28.01     10.08 o
  -1  11   6       16.21       15.80      8.06 o
   0  11   6        5.57       14.18      8.24 o
   1  11   6       16.22       42.75     11.21 o
   1   0   7     1897.56     1847.51     15.13 o
   2   0   7        2.76        3.27      1.03 o
   3   0   7      602.22      570.26      7.72 o
   4   0   7      547.54      557.75     11.16 o
   5   0   7      219.94      221.66      7.96 o
   6   0   7       10.64        9.55      1.69 o
   7   0   7      103.06      118.05     12.24 o
   8   0   7      158.81      159.51     14.46 o
   9   0   7        6.45        6.07      4.50 o
  10   0   7        8.70        2.04      6.61 o
  -9   1   7        9.85       10.26      5.15 o
  -8   1   7       20.72       21.08      5.73 o
  -7   1   7      365.05      356.21     23.75 o
  -6   1   7       54.98       55.57      8.07 o
  -5   1   7       15.44       20.26      3.29 o
  -4   1   7      174.16      179.12      8.56 o
  -3   1   7      177.26      183.38      6.62 o
  -2   1   7     1440.26     1428.14     20.23 o
  -1   1   7     1159.81     1174.78     13.95 o
   0   1   7        7.04        7.25      1.24 o
   1   1   7     1161.97     1168.15     11.34 o
   2   1   7     1439.58     1454.40     13.98 o
   3   1   7      177.40      176.16      6.63 o
   4   1   7      174.21      165.45      4.62 o
   5   1   7       15.48       11.53      6.80 o
   6   1   7       54.83       52.72      4.26 o
   7   1   7      365.32      369.22     10.47 o
   8   1   7       20.80       15.55      4.92 o
   9   1   7        9.84        7.57      3.88 o
  10   1   7        6.78        8.69      7.07 o
  -9   2   7        3.61        8.34      5.47 o
  -8   2   7       13.09        7.06      7.19 o
  -7   2   7       79.82       82.44      7.23 o
  -6   2   7      109.19      108.82      7.60 o
  -5   2   7      289.17      277.78     13.12 o
  -4   2   7       35.29       30.44      3.73 o
  -3   2   7       24.51       25.83      4.72 o
  -2   2   7       50.43       62.84      4.53 o
  -1   2   7     1724.68     1796.04     22.83 o
   0   2   7       85.80      103.34      4.32 o
   1   2   7     1726.73     1819.08     20.77 o
   2   2   7       50.68       59.36      2.70 o
   3   2   7       24.63       28.50      3.33 o
   4   2   7       35.14       30.12      2.78 o
   5   2   7      289.15      272.18      7.06 o
   6   2   7      109.34      106.03      5.18 o
   7   2   7       79.74       79.32      7.45 o
   8   2   7       13.10       11.56      3.71 o
   9   2   7        3.59        5.09      5.90 o
  10   2   7       15.58       29.60      9.43 o
  -9   3   7       10.50       15.17      6.22 o
  -8   3   7        2.35        3.77      4.82 o
  -7   3   7        5.09        7.63      4.78 o
  -6   3   7      244.15      254.12     12.04 o
  -5   3   7      312.76      288.71     12.13 o
  -4   3   7       26.39       27.82      4.87 o
  -3   3   7      233.46      233.01      9.57 o
  -2   3   7      354.74      337.70      7.20 o
  -1   3   7      432.29      455.94     12.88 o
   0   3   7     5207.95     5410.69     46.98 o
   1   3   7      431.21      415.41     10.06 o
   2   3   7      355.02      320.13     12.42 o
   3   3   7      233.29      212.63      9.19 o
   4   3   7       26.36       15.88      6.46 o
   5   3   7      312.97      274.78     26.62 o
   6   3   7      244.40      241.74     12.24 o
   7   3   7        5.08        5.48      6.76 o
   8   3   7        2.36        8.32      6.63 o
   9   3   7       10.53       18.68      8.80 o
  -9   4   7        4.96        6.63      4.53 o
  -8   4   7       58.70       56.21      8.82 o
  -7   4   7       89.54       71.79      7.54 o
  -6   4   7      154.79      143.88     13.08 o
  -5   4   7      145.83      123.91      8.56 o
  -4   4   7      527.51      524.19     16.75 o
  -3   4   7       10.80       12.65      5.55 o
  -2   4   7      552.21      573.76     14.82 o
  -1   4   7       98.64      111.19      9.76 o
   0   4   7       70.71       78.10      7.08 o
   1   4   7       98.74      103.63      5.79 o
   2   4   7      552.29      490.05     43.77 o
   3   4   7       10.88       14.88      4.38 o
   4   4   7      528.07      487.52     62.38 o
   5   4   7      145.78      136.06      6.92 o
   6   4   7      154.85      151.28     15.87 o
   7   4   7       89.54      102.65     13.42 o
   8   4   7       58.75       90.04     14.16 o
   9   4   7        4.96       19.25      8.48 o
  -9   5   7       12.00       12.71      5.13 o
  -8   5   7       25.67       23.75      5.63 o
  -7   5   7       40.84       45.81      6.73 o
  -6   5   7      188.13      182.41     11.74 o
  -5   5   7       39.82       42.67      5.87 o
  -4   5   7      442.75      445.69     22.32 o
  -3   5   7      100.50       97.05     10.69 o
  -2   5   7      235.46      226.91      9.35 o
  -1   5   7        8.88       12.22      3.95 o
   0   5   7      245.31      231.82     13.07 o
   1   5   7        8.87       11.65      5.60 o
   2   5   7      235.65      216.02     14.38 o
   3   5   7      100.88       89.09      5.84 o
   4   5   7      443.11      448.93     13.46 o
   5   5   7       39.91       39.71      7.45 o
   6   5   7      188.33      199.50     17.97 o
   7   5   7       40.80       38.85      8.39 o
   8   5   7       25.66       13.29      5.94 o
   9   5   7       11.98        9.31      6.41 o
  -8   6   7        7.07       13.21      4.86 o
  -7   6   7       25.67       20.95      5.67 o
  -6   6   7        7.15        5.20      4.49 o
  -5   6   7       15.74       13.82      6.66 o
  -4   6   7       12.46       23.78      8.11 o
  -3   6   7      117.75      123.64     13.17 o
  -2   6   7      411.81      426.61     20.63 o
  -1   6   7      308.17      310.28     17.91 o
   0   6   7      415.23      396.31     18.54 o
   1   6   7      307.90      309.19     17.29 o
   2   6   7      412.17      422.17     22.20 o
   3   6   7      117.70      100.54     11.95 o
   4   6   7       12.45       18.33      6.21 o
   5   6   7       15.80       13.34      5.99 o
   6   6   7        7.14        0.45      6.69 o
   7   6   7       25.68       13.04      7.79 o
   8   6   7        7.07        5.49      6.84 o
  -7   7   7        8.57        3.03      4.18 o
  -6   7   7        9.51       15.56      5.75 o
  -5   7   7       12.97       15.44      7.07 o
  -4   7   7       39.13       44.98      9.95 o
  -3   7   7       17.72       23.70      9.33 o
  -2   7   7      596.22      640.09     18.56 o
  -1   7   7      103.03      104.05      8.50 o
   0   7   7      145.00      137.31     12.47 o
   1   7   7      102.94       77.68     10.29 o
   2   7   7      596.92      597.20     27.83 o
   3   7   7       17.73       27.19      8.75 o
   4   7   7       39.15       50.20      9.86 o
   5   7   7       12.99       15.22      6.90 o
   6   7   7        9.51        8.08      7.28 o
   7   7   7        8.55        7.63      7.58 o
  -7   8   7        6.96        9.05      5.74 o
  -6   8   7        3.86        3.33      7.45 o
  -5   8   7       34.39       46.76     10.84 o
  -4   8   7       18.36       26.86      9.89 o
  -3   8   7        7.58       13.24      8.28 o
  -2   8   7       34.89       34.84      5.76 o
  -1   8   7       98.34      112.53     11.80 o
   0   8   7        4.78        9.34      6.37 o
   1   8   7       98.29       87.00     11.42 o
   2   8   7       34.88       22.38      7.11 o
   3   8   7        7.54       31.88      9.46 o
   4   8   7       18.32       23.81      9.08 o
   5   8   7       34.30       60.75     12.38 o
   6   8   7        3.84       10.48      8.97 o
   7   8   7        6.98        3.31      7.34 o
  -6   9   7       10.76       10.72      8.92 o
  -5   9   7        8.84        7.50      8.13 o
  -4   9   7        7.14       19.82     10.20 o
  -3   9   7       14.24       12.10      8.57 o
  -2   9   7        0.04        0.34      6.52 o
  -1   9   7       18.01       21.89      7.55 o
   0   9   7        2.67       15.07      7.60 o
   1   9   7       18.07       13.70      7.81 o
   2   9   7        0.04       -6.62      6.07 o
   3   9   7       14.23        6.03      6.55 o
   4   9   7        7.17       -7.95      8.12 o
   5   9   7        8.83       30.07     10.46 o
   6   9   7       10.75       19.73      9.86 o
  -4  10   7       72.09       98.57     16.33 o
  -3  10   7        1.65       -1.05      7.32 o
  -2  10   7       12.64       12.32      7.81 o
  -1  10   7        2.24        5.93      6.32 o
   0  10   7        1.71       11.85      6.70 o
   1  10   7        2.25       13.88      8.35 o
   2  10   7       12.64       18.22      8.63 o
   3  10   7        1.64        0.99      6.23 o
   4  10   7       72.04       74.79     13.99 o
  -1  11   7        2.22       -1.24      6.16 o
   0  11   7       19.38       23.74      8.55 o
   1  11   7        2.23       13.84      8.80 o
   0   0   8     8411.57     8503.97     64.53 o
   1   0   8     1406.44     1437.25     20.51 o
   2   0   8     1042.92      927.04     20.98 o
   3   0   8      103.41      100.76      3.65 o
   4   0   8       10.09        9.82      1.34 o
   5   0   8      105.81      105.89      6.05 o
   6   0   8        9.10        8.49      1.01 o
   7   0   8      915.53      946.72     32.71 o
   8   0   8        1.02        5.36      5.28 o
   9   0   8       10.95        8.21      5.24 o
  10   0   8        0.97      -12.88      8.58 o
  -9   1   8        0.67       -1.15      5.05 o
  -8   1   8       42.33       37.43      8.47 o
  -7   1   8       32.75       28.68      8.80 o
  -6   1   8       18.68       18.17      3.94 o
  -5   1   8      209.16      203.59     11.62 o
  -4   1   8      136.80      140.25      6.48 o
  -3   1   8     1007.53     1002.13     16.19 o
  -2   1   8     1903.28     1795.43     21.02 o
  -1   1   8      867.34      849.97     16.36 o
   0   1   8     1783.03     1898.80     21.74 o
   1   1   8      866.89      873.10     13.66 o
   2   1   8     1906.47     1842.73     15.04 o
   3   1   8     1008.38      990.27     16.48 o
   4   1   8      136.45      132.55      6.32 o
   5   1   8      209.13      212.43      8.34 o
   6   1   8       18.58       17.69      2.49 o
   7   1   8       32.78       37.28      8.24 o
   8   1   8       42.37       60.37      7.51 o
   9   1   8        0.69        1.07      3.56 o
  10   1   8        2.58        0.71      5.65 o
  -9   2   8        3.52        3.23      4.53 o
  -8   2   8        1.22        1.06     10.21 o
  -7   2   8       34.82       33.53      9.26 o
  -6   2   8      298.73      283.43     15.03 o
  -5   2   8      491.59      508.03     14.66 o
  -4   2   8      209.52      220.83      9.18 o
  -3   2   8       87.08       88.55      5.62 o
  -2   2   8      993.63      958.46     17.33 o
  -1   2   8      159.94      141.10      5.17 o
   0   2   8      643.74      585.52     12.08 o
   1   2   8      160.14      143.11      5.40 o
   2   2   8      993.06      919.80     12.46 o
   3   2   8       87.27       80.40      3.00 o
   4   2   8      209.82      242.05     10.84 o
   5   2   8      491.90      458.07     40.94 o
   6   2   8      298.82      300.24      7.84 o
   7   2   8       34.78       34.32      5.64 o
   8   2   8        1.24       -0.40      3.70 o
   9   2   8        3.51        6.19      3.98 o
  -9   3   8        5.37        6.01      5.35 o
  -8   3   8       20.16       16.71      6.63 o
  -7   3   8       29.85       17.66      3.77 o
  -6   3   8      271.68      241.19     26.81 o
  -5   3   8      143.62      149.42     10.61 o
  -4   3   8      250.34      237.18     10.50 o
  -3   3   8      410.66      409.41     13.02 o
  -2   3   8      233.72      219.08      5.70 o
  -1   3   8     1365.61     1456.03     20.11 o
   0   3   8     1774.43     1940.30     29.24 o
   1   3   8     1364.84     1415.55     20.70 o
   2   3   8      233.61      211.78      5.35 o
   3   3   8      411.35      409.71      9.35 o
   4   3   8      250.58      146.49     40.07 o
   5   3   8      143.70      150.79      9.92 o
   6   3   8      271.60      244.79      7.23 o
   7   3   8       29.87       28.57      4.94 o
   8   3   8       20.16       21.39      7.94 o
   9   3   8        5.32        9.27      6.69 o
  -9   4   8       20.52       18.51      7.31 o
  -8   4   8        4.65        2.65      5.65 o
  -7   4   8       16.28        9.75      7.40 o
  -6   4   8      284.58      270.16     13.16 o
  -5   4   8      200.85      210.60     11.22 o
  -4   4   8      380.88      370.11     14.28 o
  -3   4   8       21.37       23.07      5.01 o
  -2   4   8       91.64      110.46      5.69 o
  -1   4   8       27.89       28.76      4.23 o
   0   4   8        4.67        4.08      2.62 o
   1   4   8       27.82       26.63      3.11 o
   2   4   8       91.98       97.47     15.35 o
   3   4   8       21.40       16.19      5.05 o
   4   4   8      380.88      368.07     12.66 o
   5   4   8      200.99      215.20     17.41 o
   6   4   8      284.80      315.40     22.17 o
   7   4   8       16.16       21.52      7.83 o
   8   4   8        4.62       19.19      9.56 o
   9   4   8       20.52       30.58     10.39 o
  -9   5   8        3.00       -2.29      4.49 o
  -8   5   8        8.49       10.32      4.54 o
  -7   5   8       28.43       26.73      5.66 o
  -6   5   8      198.25      189.42     12.09 o
  -5   5   8       10.09        5.12      4.53 o
  -4   5   8       13.68       14.81      3.80 o
  -3   5   8       97.17       96.55     11.07 o
  -2   5   8      535.87      543.74     14.17 o
  -1   5   8      775.90      792.63     22.73 o
   0   5   8       43.11       44.97      6.61 o
   1   5   8      775.36      798.53     26.43 o
   2   5   8      536.02      544.06     23.45 o
   3   5   8       97.03       84.92      6.29 o
   4   5   8       13.67        8.45      2.61 o
   5   5   8       10.11       -8.10      6.62 o
   6   5   8      198.37      208.38     18.89 o
   7   5   8       28.38       34.15      8.67 o
   8   5   8        8.49       -1.58      5.87 o
   9   5   8        3.02       -2.22      6.73 o
  -8   6   8       25.02       30.10      6.86 o
  -7   6   8        7.02        7.02      4.63 o
  -6   6   8       97.14       97.88      9.53 o
  -5   6   8        0.38       -3.75      3.89 o
  -4   6   8        3.57        4.52      5.91 o
  -3   6   8      187.03      202.32     16.47 o
  -2   6   8       33.91       40.98      5.85 o
  -1   6   8        3.69        5.78      3.98 o
   0   6   8        9.05        6.05      4.34 o
   1   6   8        3.69       15.41      6.31 o
   2   6   8       34.03       35.16      8.59 o
   3   6   8      187.13      175.81     15.45 o
   4   6   8        3.56        4.71      6.00 o
   5   6   8        0.37       -5.52      6.25 o
   6   6   8       97.21      116.04     14.77 o
   7   6   8        7.00        9.57      6.85 o
   8   6   8       25.01       25.15      7.92 o
  -7   7   8       10.05        3.66      4.52 o
  -6   7   8       15.63       22.33      6.01 o
  -5   7   8        9.73        6.24      7.11 o
  -4   7   8        3.72       10.89      7.51 o
  -3   7   8       66.98       75.75     12.26 o
  -2   7   8      219.35      211.03     11.24 o
  -1   7   8      137.91      130.74     11.60 o
   0   7   8       43.18       40.39      7.78 o
   1   7   8      137.62      110.93     11.36 o
   2   7   8      219.03      235.73     18.00 o
   3   7   8       67.00       82.36     12.03 o
   4   7   8        3.72       15.04      7.55 o
   5   7   8        9.70        6.00      6.31 o
   6   7   8       15.60        8.20      6.54 o
   7   7   8       10.03       21.52      8.14 o
  -6   8   8       12.35        8.74      5.28 o
  -5   8   8        6.96        4.86      6.73 o
  -4   8   8        4.57       18.65      8.40 o
  -3   8   8       48.27       29.41      9.36 o
  -2   8   8       29.89       23.16      5.21 o
  -1   8   8       94.53      105.32     11.66 o
   0   8   8        1.21        2.70      5.30 o
   1   8   8       94.61       83.51     11.53 o
   2   8   8       29.97       34.38      7.63 o
   3   8   8       48.33       58.60     11.49 o
   4   8   8        4.55        9.92      7.52 o
   5   8   8        6.96       11.44      8.40 o
   6   8   8       12.37       18.89      8.32 o
  -5   9   8        8.47       27.23      9.63 o
  -4   9   8       82.46       91.04     15.10 o
  -3   9   8       15.86       19.96      9.37 o
  -2   9   8       11.79       10.17      4.28 o
  -1   9   8       43.07       55.61     10.00 o
   0   9   8       13.48       25.61      8.46 o
   1   9   8       43.09       37.26      9.66 o
   2   9   8       11.76       17.78      7.57 o
   3   9   8       15.87       10.08      7.24 o
   4   9   8       82.37      115.07     15.05 o
   5   9   8        8.48       26.93     10.76 o
  -4  10   8       19.93       50.04     13.12 o
  -3  10   8        7.87        6.50      8.19 o
  -1  10   8        3.33        5.76      6.59 o
   0  10   8       15.63       29.68      8.57 o
   1  10   8        3.34        3.40      5.75 o
   2  10   8       20.02       30.23      8.87 o
   3  10   8        7.84       10.52      6.84 o
   4  10   8       19.93       11.65      8.49 o
   0  11   8        7.07        4.91      6.71 o
   1   0   9       62.60       58.82      3.50 o
   2   0   9        0.91        1.30      1.06 o
   3   0   9        2.82        1.23      0.87 o
   4   0   9        5.72        6.65      2.09 o
   5   0   9        2.09        0.90      1.04 o
   6   0   9       94.72       77.32      6.65 o
   7   0   9        0.32        9.66      3.80 o
   8   0   9       33.89       42.05      9.99 o
   9   0   9        3.27        5.23      5.10 o
  10   0   9       11.66      -10.31      8.70 o
  -9   1   9        0.11       -1.54      5.77 o
  -8   1   9      192.34      181.89     16.29 o
  -7   1   9      103.00      102.62      7.09 o
  -6   1   9       88.63       78.57      5.76 o
  -5   1   9       35.09       33.66      3.84 o
  -4   1   9        3.79        4.33      2.15 o
  -3   1   9      467.67      434.44     13.54 o
  -2   1   9      604.15      635.18     21.19 o
  -1   1   9      332.11      337.91      9.18 o
   0   1   9      186.20      201.32      5.50 o
   1   1   9      331.63      332.59      7.64 o
   2   1   9      604.73      641.85      8.70 o
   3   1   9      467.76      423.58     13.33 o
   4   1   9        3.79        3.60      2.15 o
   5   1   9       35.14       21.45      7.91 o
   6   1   9       88.65       80.11      4.51 o
   7   1   9      102.86       93.80     11.64 o
   8   1   9      192.38      191.12     12.63 o
   9   1   9        0.11       -0.80      3.84 o
  -9   2   9        0.56       -3.19      5.18 o
  -8   2   9        7.00        5.51      5.13 o
  -7   2   9       73.86       74.69      6.49 o
  -6   2   9      100.47       93.01      7.04 o
  -5   2   9      171.70      182.79      8.88 o
  -4   2   9      458.01      458.44     13.14 o
  -3   2   9      171.83      151.84      7.28 o
  -2   2   9      221.75      223.27     19.92 o
  -1   2   9     3503.62     3640.64     34.09 o
   0   2   9      372.66      380.48     11.13 o
   1   2   9     3504.27     3675.78     30.67 o
   2   2   9      221.78      253.81      6.51 o
   3   2   9      171.47      152.27      7.20 o
   4   2   9      458.22      447.29     20.70 o
   5   2   9      171.53      171.17      9.98 o
   6   2   9      100.57       89.41      8.02 o
   7   2   9       73.97       77.07      7.89 o
   8   2   9        6.95        1.13      3.51 o
   9   2   9        0.56       -0.63      3.76 o
  -9   3   9        0.13       -1.49      5.50 o
  -8   3   9        0.16       -6.41      4.27 o
  -7   3   9       56.93       47.70      5.81 o
  -6   3   9       97.92       99.64      7.91 o
  -5   3   9      601.01      617.87     17.86 o
  -4   3   9      119.84      112.64      7.50 o
  -3   3   9       72.18       66.96      5.66 o
  -2   3   9       50.88       47.25      2.82 o
  -1   3   9      740.54      759.02     14.34 o
   0   3   9      280.84      267.16      8.83 o
   1   3   9      741.81      747.48     15.21 o
   2   3   9       50.87       51.88      3.89 o
   3   3   9       72.29       69.31      4.03 o
   4   3   9      119.89      125.24     11.93 o
   5   3   9      600.60      661.71     19.89 o
   6   3   9       98.14       87.11      8.51 o
   7   3   9       56.94       55.41      6.71 o
   8   3   9        0.16       -1.58      3.77 o
   9   3   9        0.13       -6.51      6.34 o
  -9   4   9       15.88       14.84      7.20 o
  -8   4   9        4.44        4.35      3.87 o
  -7   4   9        7.13        5.37      3.53 o
  -6   4   9      110.89      102.25      8.57 o
  -5   4   9      317.75      323.38     14.07 o
  -4   4   9       45.42       42.35      6.46 o
  -3   4   9       38.46       41.32      5.07 o
  -2   4   9       10.08       14.82      2.84 o
  -1   4   9     1083.62     1081.99     19.05 o
   0   4   9        0.39       -1.41      2.23 o
   1   4   9     1084.03     1093.21     25.01 o
   2   4   9       10.13       11.75      2.93 o
   3   4   9       38.43       30.54      4.74 o
   4   4   9       45.45       34.39      2.17 o
   5   4   9      317.63      335.07     21.96 o
   6   4   9      110.87      130.26     14.98 o
   7   4   9        7.12        8.17      6.18 o
   8   4   9        4.43       14.98      8.99 o
   9   4   9       15.91       25.52     10.24 o
  -8   5   9       19.14       16.11      5.27 o
  -7   5   9       42.01       41.35      6.61 o
  -6   5   9       84.77       87.43      8.62 o
  -5   5   9      149.21      123.18     21.98 o
  -4   5   9       73.61       80.60      7.69 o
  -3   5   9       70.06       81.83      7.48 o
  -2   5   9       75.92       77.06      5.86 o
  -1   5   9      113.44      120.16      9.29 o
   0   5   9       49.14       63.19      7.68 o
   1   5   9      113.24      126.16     11.24 o
   2   5   9       76.06       59.28      5.00 o
   3   5   9       70.23       61.81     11.89 o
   4   5   9       73.64       73.84      5.13 o
   5   5   9      149.06      145.25     14.80 o
   6   5   9       84.71       92.32     13.32 o
   7   5   9       41.98       55.33     11.52 o
   8   5   9       19.08       30.58     10.34 o
  -8   6   9       23.24       17.23      5.65 o
  -7   6   9        4.75       -1.31      4.24 o
  -6   6   9       75.59       72.10      8.50 o
  -5   6   9       12.10       11.80      4.77 o
  -4   6   9       36.52       47.17     10.40 o
  -3   6   9      414.58      395.18     22.78 o
  -2   6   9      368.69      364.66     21.46 o
  -1   6   9      237.42      213.42     13.19 o
   0   6   9        0.64       -9.09      6.06 o
   1   6   9      237.16      214.30     15.41 o
   2   6   9      369.07      340.17     20.05 o
   3   6   9      414.39      378.59     21.83 o
   4   6   9       36.41       36.59      7.95 o
   5   6   9       12.03       10.19      5.70 o
   6   6   9       75.56       69.83     11.99 o
   7   6   9        4.81       -2.43      5.86 o
   8   6   9       23.19       43.11     10.97 o
  -7   7   9        2.68        2.56      4.68 o
  -6   7   9        6.06       -2.05      4.86 o
  -5   7   9       18.98       19.25      5.05 o
  -4   7   9       30.53       32.96      9.09 o
  -3   7   9       89.23       78.80     12.16 o
  -2   7   9        0.45       10.12      4.47 o
  -1   7   9        3.05        6.23      5.91 o
   0   7   9      120.26      100.20     10.75 o
   1   7   9        3.05       11.78      6.31 o
   2   7   9        0.44        3.51      6.23 o
   3   7   9       89.39       84.39     11.74 o
   4   7   9       30.56       26.55      7.81 o
   5   7   9       19.00       22.54      8.32 o
   6   7   9        6.07       -0.15      6.09 o
   7   7   9        2.68        9.00      7.29 o
  -6   8   9        4.63        8.49      4.77 o
  -5   8   9        8.06       17.23      8.88 o
  -4   8   9       54.36       55.82     11.36 o
  -3   8   9       89.29       89.97     13.72 o
  -2   8   9        5.81        4.25      3.91 o
  -1   8   9       28.71       31.23      7.79 o
   0   8   9       51.13       34.02      8.11 o
   1   8   9       28.67       21.56      7.05 o
   2   8   9        5.82        0.75      5.78 o
   3   8   9       89.30       90.36     13.22 o
   4   8   9       54.38       59.11     11.76 o
   5   8   9        8.04       15.13      7.95 o
   6   8   9        4.64       13.54      9.03 o
  -5   9   9        8.61       23.90     10.44 o
  -4   9   9        2.53        9.90      8.51 o
  -3   9   9        1.45       10.96      8.09 o
  -2   9   9        4.79       14.68      6.78 o
  -1   9   9       35.56       41.36      8.69 o
   0   9   9        1.75       11.33      6.73 o
   1   9   9       35.62       35.43      8.91 o
   2   9   9        4.80       -3.02      6.56 o
   3   9   9        1.45        4.33      5.72 o
   4   9   9        2.52       21.02      9.37 o
   5   9   9        8.62       20.92      9.09 o
  -3  10   9       62.05       69.90     13.84 o
  -1  10   9        6.29        0.64      5.55 o
   0  10   9        7.12        0.78      5.89 o
   1  10   9        6.30        3.86      6.11 o
   2  10   9        1.43        9.89      7.48 o
   3  10   9       62.07       60.91     12.23 o
   0   0  10      614.30      612.69     24.72 o
   1   0  10      415.96      385.77      8.58 o
   2   0  10     1633.62     1661.12     49.77 o
   3   0  10      155.98      146.75     16.01 o
   4   0  10       16.74       17.60      3.88 o
   5   0  10       19.99       17.63      3.12 o
   6   0  10      148.26      152.79      6.82 o
   7   0  10       13.29       20.26      7.43 o
   8   0  10      282.91      282.08     20.96 o
   9   0  10        0.76        0.29      4.56 o
  -9   1  10        3.14        2.26      5.00 o
  -8   1  10        1.47        2.41      5.22 o
  -7   1  10       71.43       68.70      6.02 o
  -6   1  10       50.81       46.23      4.88 o
  -5   1  10       70.19       77.77      5.53 o
  -4   1  10      259.01      258.86      8.90 o
  -3   1  10       82.50       71.90      4.12 o
  -2   1  10      607.67      557.98      8.06 o
  -1   1  10      268.48      277.55     14.03 o
   0   1  10     1696.34     1779.49     24.88 o
   1   1  10      267.77      278.80      7.37 o
   2   1  10      606.95      638.72      9.08 o
   3   1  10       82.49       76.13      3.79 o
   4   1  10      259.48      248.94      9.01 o
   5   1  10       70.13       72.69      9.30 o
   6   1  10       50.74       37.77      7.47 o
   7   1  10       71.41       69.72     10.57 o
   8   1  10        1.46        3.48      4.65 o
   9   1  10        3.15       -5.78     11.71 o
  -9   2  10        8.02        6.52      5.23 o
  -8   2  10        7.23        1.67      4.96 o
  -7   2  10        1.21       -5.25      5.23 o
  -6   2  10       92.85       90.96      8.19 o
  -5   2  10       11.35       14.68      3.46 o
  -4   2  10       75.56       76.79      5.85 o
  -3   2  10      460.87      445.97     12.59 o
  -2   2  10      598.85      597.98     25.49 o
  -1   2  10       50.18       48.74      3.44 o
   0   2  10      547.66      554.12     12.45 o
   1   2  10       50.24       55.72      5.68 o
   2   2  10      599.25      642.33     19.01 o
   3   2  10      460.78      451.89     14.10 o
   4   2  10       75.49       88.34     10.69 o
   5   2  10       11.34       11.74      5.72 o
   6   2  10       92.76       82.84      9.74 o
   7   2  10        1.21       -1.92      6.13 o
   8   2  10        7.21        8.93      4.13 o
   9   2  10        8.02        1.62      3.98 o
  -9   3  10        2.64       10.09      6.86 o
  -8   3  10        4.90        4.67      5.46 o
  -7   3  10        9.40        6.99      4.22 o
  -6   3  10       76.22       82.51      7.56 o
  -5   3  10      567.32      561.50     17.32 o
  -4   3  10      205.65      186.54      9.47 o
  -3   3  10        0.51       -2.00      2.61 o
  -2   3  10       71.16       69.38      3.72 o
  -1   3  10      651.83      739.07     14.45 o
   0   3  10      710.15      710.47     23.33 o
   1   3  10      651.97      706.66     15.13 o
   2   3  10       71.35       74.71      4.73 o
   3   3  10        0.50       -0.83      2.48 o
   4   3  10      205.35      192.96     10.71 o
   5   3  10      566.74      584.80     40.36 o
   6   3  10       76.12       91.53      8.64 o
   7   3  10        9.38        9.10      4.76 o
   8   3  10        4.91        6.94      4.02 o
   9   3  10        2.67        0.38      5.25 o
  -9   4  10       25.86       30.22      9.60 o
  -8   4  10       22.81       38.32      6.57 o
  -7   4  10       44.86       40.24      6.01 o
  -6   4  10        5.41        2.18      3.84 o
  -5   4  10     1000.53     1004.13     24.93 o
  -4   4  10      295.96      296.90     13.06 o
  -3   4  10       98.40      102.96      7.56 o
  -2   4  10       94.68      112.96      8.14 o
  -1   4  10      102.04      112.55      9.73 o
   0   4  10        3.69        2.48      2.20 o
   1   4  10      101.95      118.56      6.67 o
   2   4  10       94.65      124.21      8.35 o
   3   4  10       98.21      102.86      6.17 o
   4   4  10      296.70      287.73     16.32 o
   5   4  10     1000.35     1076.73     38.98 o
   6   4  10        5.41        8.94      6.89 o
   7   4  10       44.77       49.81     11.13 o
   8   4  10       22.71       43.16     10.61 o
   9   4  10       25.87       34.11      9.98 o
  -8   5  10        9.86       15.70      7.75 o
  -7   5  10       18.53       13.18      5.15 o
  -6   5  10       88.13       90.73      8.74 o
  -5   5  10        2.59       -2.41      3.93 o
  -4   5  10       39.50       35.08      6.67 o
  -3   5  10      254.76      268.39     12.70 o
  -2   5  10      148.64      152.71      7.71 o
  -1   5  10      904.21      894.38     19.17 o
   0   5  10      425.52      427.43     18.28 o
   1   5  10      903.68      907.25     28.50 o
   2   5  10      148.43      122.02      5.56 o
   3   5  10      254.72      254.81     13.74 o
   4   5  10       39.53       38.41      4.07 o
   5   5  10        2.61        6.60      5.82 o
   6   5  10       88.28       95.13     13.77 o
   7   5  10       18.49       20.72      8.89 o
   8   5  10        9.88       16.05      8.38 o
  -8   6  10        2.02        5.82      4.72 o
  -7   6  10        0.83       -1.26      4.04 o
  -6   6  10       24.89       21.00      8.79 o
  -5   6  10       66.69       74.84      8.21 o
  -4   6  10       33.63       35.95      6.25 o
  -3   6  10      257.10      268.54     13.77 o
  -2   6  10      584.48      593.25     20.32 o
  -1   6  10      106.97      109.29      9.69 o
   0   6  10        1.73       13.50      5.61 o
   1   6  10      106.93      129.79     12.22 o
   2   6  10      584.92      567.65     26.19 o
   3   6  10      257.22      247.36     18.08 o
   4   6  10       33.64       28.18      6.88 o
   5   6  10       66.59       62.38     10.57 o
   6   6  10       24.88       16.32      6.17 o
   7   6  10        0.83       -4.23      7.41 o
   8   6  10        2.02       -5.60      7.29 o
  -7   7  10       16.20       10.25      8.81 o
  -6   7  10        1.87        2.32      5.16 o
  -5   7  10       14.74       13.20     10.32 o
  -4   7  10        3.27        4.05      4.47 o
  -3   7  10      109.43       92.07     13.07 o
  -2   7  10       91.34      100.22      9.55 o
  -1   7  10      420.46      435.27     20.15 o
   0   7  10      292.95      260.04     16.33 o
   1   7  10      420.54      426.06     22.58 o
   2   7  10       91.46       92.31     11.93 o
   3   7  10      109.40       76.74     11.88 o
   4   7  10        3.27       -5.06      5.89 o
   5   7  10       14.78        5.20      6.37 o
   6   7  10        1.88       -0.26      6.19 o
   7   7  10       16.14       22.91      8.65 o
  -6   8  10        5.80       16.71      5.85 o
  -5   8  10        1.15        6.31      5.53 o
  -4   8  10       24.31       27.45      9.48 o
  -3   8  10       91.23       86.92     13.37 o
  -2   8  10      106.96      102.53     10.64 o
  -1   8  10      151.33      162.83     13.76 o
   0   8  10       23.72       22.89      7.16 o
   1   8  10      151.21      144.71     14.24 o
   2   8  10      106.99      113.83     13.34 o
   3   8  10       91.17       87.95     12.77 o
   4   8  10       24.31       34.71      9.92 o
   5   8  10        1.14        5.76      6.46 o
   6   8  10        5.80       18.31      8.58 o
  -5   9  10       30.61       38.36      9.67 o
  -4   9  10       59.12       66.02     12.97 o
  -3   9  10       28.18       36.11     11.30 o
  -2   9  10       18.11       24.78      7.83 o
  -1   9  10        6.86       11.55      6.23 o
   0   9  10        1.07        2.95      5.18 o
   1   9  10        6.86        5.42      5.71 o
   2   9  10       18.16       16.04      6.49 o
   3   9  10       28.14       27.01      8.55 o
   4   9  10       59.09       74.75     13.40 o
   5   9  10       30.60       56.28     12.94 o
  -1  10  10        9.89       12.69      6.03 o
   0  10  10        6.13       11.95      6.84 o
   1  10  10        9.87        8.22      6.13 o
   2  10  10        4.79        7.15      7.79 o
   3  10  10        6.68        6.25      8.33 o
   1   0  11      130.20      136.52      5.38 o
   2   0  11       41.07       42.80      2.71 o
   3   0  11      233.45      215.15      5.63 o
   4   0  11      341.51      346.64     21.18 o
   5   0  11       26.13       27.47      3.23 o
   6   0  11        0.08        2.57      2.24 o
   7   0  11      183.62      208.63     17.78 o
   8   0  11       17.02       30.39      9.50 o
   9   0  11        5.36        9.71      5.84 o
  -9   1  11       11.24       10.53      6.29 o
  -8   1  11       25.95       22.15      7.22 o
  -7   1  11      109.92      107.88     13.01 o
  -6   1  11        5.17        3.49      4.43 o
  -5   1  11       18.87       20.88      3.42 o
  -4   1  11       37.25       28.24      2.42 o
  -3   1  11      272.57      230.27     49.89 o
  -2   1  11      704.73      685.46     17.66 o
  -1   1  11       62.24       66.78      5.09 o
   0   1  11       54.60       65.14      7.71 o
   1   1  11       61.99       55.60      7.83 o
   2   1  11      704.39      718.87     10.09 o
   3   1  11      272.40      269.41      7.81 o
   4   1  11       37.19       37.44      2.93 o
   5   1  11       18.83       13.19      2.73 o
   6   1  11        5.17        0.21      5.40 o
   7   1  11      109.82      122.59     13.82 o
   8   1  11       25.97       22.39      7.40 o
   9   1  11       11.24        7.20      4.35 o
  -9   2  11        7.27        4.14      6.11 o
  -8   2  11       20.68       13.01      5.74 o
  -7   2  11        1.28        0.82      2.98 o
  -6   2  11       34.46       35.37      5.05 o
  -5   2  11       59.07       68.34      6.13 o
  -4   2  11       38.57       33.18      4.18 o
  -3   2  11      170.73      167.65     13.33 o
  -2   2  11      125.15      123.39      4.18 o
  -1   2  11     1701.50     1748.54     22.68 o
   0   2  11     2135.53     2231.44     27.92 o
   1   2  11     1701.30     1759.26     25.77 o
   2   2  11      125.20      138.12      6.73 o
   3   2  11      170.92      172.77     12.60 o
   4   2  11       38.63       43.64      8.35 o
   5   2  11       59.15       65.01      9.09 o
   6   2  11       34.39       37.76      9.11 o
   7   2  11        1.30       -1.71      4.04 o
   8   2  11       20.68       25.05      5.46 o
   9   2  11        7.28       10.32      4.31 o
  -9   3  11       12.27       10.62      7.56 o
  -8   3  11       12.31       14.80      6.61 o
  -7   3  11       12.11        9.27      5.48 o
  -6   3  11      283.18      287.59     13.02 o
  -5   3  11      407.26      401.35     14.67 o
  -4   3  11      224.90      216.81     12.91 o
  -3   3  11      107.66      110.59     11.25 o
  -2   3  11      302.50      303.48      7.94 o
  -1   3  11      113.91      110.20      5.64 o
   0   3  11      823.51      786.50     21.99 o
   1   3  11      113.70      113.85      6.25 o
   2   3  11      302.48      302.25      9.88 o
   3   3  11      107.55      117.34      5.77 o
   4   3  11      225.34      199.82     19.00 o
   5   3  11      406.87      435.44     17.00 o
   6   3  11      283.38      279.56     14.37 o
   7   3  11       12.11        9.40      4.08 o
   8   3  11       12.35        8.49      4.16 o
   9   3  11       12.29       10.64      7.35 o
  -9   4  11        1.01       13.83      8.55 o
  -8   4  11        5.02        7.47      6.16 o
  -7   4  11        1.09        0.16      3.43 o
  -6   4  11       23.72       28.21      5.48 o
  -5   4  11        9.42       15.02      4.47 o
  -4   4  11      376.52      358.33     14.70 o
  -3   4  11       50.20       49.65      5.72 o
  -2   4  11      125.37      129.59      6.14 o
  -1   4  11      397.44      401.63     11.88 o
   0   4  11       13.54       11.09      2.32 o
   1   4  11      398.04      411.06     15.05 o
   2   4  11      125.42      127.97     12.39 o
   3   4  11       50.14       50.67      4.34 o
   4   4  11      376.48      362.02     15.33 o
   5   4  11        9.34       19.66      8.62 o
   6   4  11       23.66       31.23      9.28 o
   7   4  11        1.09       -4.60      5.40 o
   8   4  11        5.04        5.88      7.46 o
   9   4  11        1.01        0.23      6.15 o
  -8   5  11       15.92       16.05      8.22 o
  -7   5  11       42.43       44.09     10.54 o
  -6   5  11       20.60       21.32      5.66 o
  -5   5  11       67.26       54.54      8.25 o
  -4   5  11      187.36      190.72     11.60 o
  -3   5  11       97.97      102.21      8.45 o
  -2   5  11        3.63        2.67      4.11 o
  -1   5  11      259.54      266.24     10.46 o
   0   5  11      224.58      218.37      9.79 o
   1   5  11      259.62      252.36     10.65 o
   2   5  11        3.62        1.90      3.35 o
   3   5  11       98.28      106.42      9.77 o
   4   5  11      187.35      206.26     17.18 o
   5   5  11       67.23       62.34     10.26 o
   6   5  11       20.57       26.48      8.86 o
   7   5  11       42.36       50.57     11.51 o
   8   5  11       15.95       26.96      9.38 o
  -8   6  11        6.49        3.83      6.84 o
  -7   6  11        3.70        8.09      4.62 o
  -6   6  11       15.79       15.60      5.31 o
  -5   6  11       28.10       38.72     11.80 o
  -4   6  11       72.41       60.86      7.76 o
  -3   6  11       70.23       85.45      8.55 o
  -2   6  11      715.52      724.42     30.26 o
  -1   6  11      219.14      199.83     12.78 o
   0   6  11      148.81      140.16     12.73 o
   1   6  11      219.38      226.36     16.02 o
   2   6  11      715.54      721.86     29.31 o
   3   6  11       70.17       69.91      6.18 o
   4   6  11       72.22       59.18      9.81 o
   5   6  11       28.07       19.89      6.91 o
   6   6  11       15.81       17.12      7.02 o
   7   6  11        3.70        2.04      5.95 o
   8   6  11        6.48        7.14      6.54 o
  -7   7  11        8.82       17.71      6.24 o
  -6   7  11       29.25       39.10     11.10 o
  -5   7  11        0.09        3.92      4.50 o
  -4   7  11       36.73       32.08      6.23 o
  -3   7  11      101.90      117.68     10.74 o
  -2   7  11       49.14       62.80      8.15 o
  -1   7  11      112.18      124.08     11.82 o
   0   7  11       58.24       45.05      7.86 o
   1   7  11      112.17      119.98     12.79 o
   2   7  11       49.14       69.50     10.74 o
   3   7  11      101.67       95.39     12.63 o
   4   7  11       36.69       24.80      7.65 o
   5   7  11        0.09       -2.68      6.20 o
   6   7  11       29.27       28.12      9.70 o
   7   7  11        8.83        4.30      6.73 o
  -6   8  11        3.77        1.13      7.03 o
  -5   8  11       11.93       17.37      5.67 o
  -4   8  11        7.31        5.32      4.80 o
  -2   8  11       22.51       34.66      7.36 o
  -1   8  11       45.75       52.12      8.66 o
   0   8  11      204.13      240.72     17.09 o
   1   8  11       45.65       27.99      7.49 o
   2   8  11       22.51       33.49      9.07 o
   3   8  11        6.71        6.39      6.67 o
   4   8  11        7.36       11.13      7.97 o
   5   8  11       11.88       11.31      7.99 o
   6   8  11        3.75        6.26      6.30 o
  -5   9  11        2.62        9.08      5.56 o
  -4   9  11        9.85       23.48      7.61 o
  -1   9  11       13.60       17.70      6.91 o
   0   9  11        0.96        0.34      5.02 o
   1   9  11       13.59        5.42      5.65 o
   2   9  11        1.51       -5.00      7.22 o
   3   9  11       56.54       63.13     11.41 o
   4   9  11        9.85       18.01      9.08 o
   5   9  11        2.62       24.05      9.78 o
  -1  10  11        2.26        5.71      6.05 o
   0  10  11       18.84       18.84      7.86 o
   1  10  11        2.27        1.49      6.24 o
   2  10  11       11.24       -0.53      6.03 o
   3  10  11       22.34       28.55      8.60 o
   0   0  12       62.28       69.60      7.34 o
   1   0  12        0.97       10.59      3.70 o
   2   0  12       54.21       58.79      3.32 o
   3   0  12      202.53      204.95      9.47 o
   4   0  12      267.63      259.07     27.01 o
   5   0  12       35.42       30.13      3.99 o
   6   0  12       16.35       19.17      6.87 o
   7   0  12      440.70      474.73     26.46 o
   8   0  12       21.48       23.73      7.97 o
   9   0  12        7.98        3.62      5.23 o
  -9   1  12        3.56        1.61      5.23 o
  -8   1  12        2.98        3.33      6.02 o
  -7   1  12       46.72       47.40      9.72 o
  -6   1  12       75.15       74.10      5.74 o
  -5   1  12       10.16        9.18      4.84 o
  -4   1  12       88.81       71.03      5.79 o
  -3   1  12       35.51       37.45      3.62 o
  -2   1  12      421.54      424.55     11.80 o
  -1   1  12       73.40       64.39      7.56 o
   0   1  12       70.09       53.87      8.96 o
   1   1  12       73.37       71.03      5.28 o
   2   1  12      421.54      431.92      9.24 o
   3   1  12       35.66       40.91      3.96 o
   4   1  12       88.87       86.99      4.34 o
   5   1  12       10.18       11.96      9.36 o
   6   1  12       75.27       68.77      9.95 o
   7   1  12       46.78       55.16     10.01 o
   8   1  12        2.99       -3.12      5.37 o
   9   1  12        3.56        2.23      4.36 o
  -9   2  12        1.52       -0.27      5.17 o
  -8   2  12        4.70        2.64      5.13 o
  -7   2  12        1.60        5.55      5.20 o
  -6   2  12      111.80      113.15     14.93 o
  -5   2  12       32.17       36.01      4.73 o
  -4   2  12      169.75      150.96     13.61 o
  -3   2  12      118.71      126.15     11.62 o
  -2   2  12      209.78      194.13      5.67 o
  -1   2  12      155.36      156.51     10.30 o
   0   2  12      380.99      370.67     16.35 o
   1   2  12      155.70      169.13      9.85 o
   2   2  12      209.26      207.13      8.49 o
   3   2  12      118.94      123.69      7.33 o
   4   2  12      169.83      157.99     13.82 o
   5   2  12       32.19       43.58      8.72 o
   6   2  12      111.57      100.76      8.68 o
   7   2  12        1.61       -6.47      4.40 o
   8   2  12        4.68        2.30      4.07 o
   9   2  12        1.53        2.04      4.16 o
  -9   3  12        1.74        1.13      5.67 o
  -8   3  12        2.14       -4.93      6.87 o
  -7   3  12        2.90        4.80      3.89 o
  -6   3  12        5.89       11.64      4.28 o
  -5   3  12      187.67      190.60     10.48 o
  -4   3  12      229.52      218.75     10.52 o
  -3   3  12       57.95       54.02      8.42 o
  -2   3  12       69.68       72.62      4.13 o
  -1   3  12      211.80      212.88      7.90 o
   0   3  12     1148.60     1159.56     20.51 o
   1   3  12      211.59      221.52      8.89 o
   2   3  12       69.72       72.38      5.05 o
   3   3  12       57.70       58.02      4.54 o
   4   3  12      229.88      211.22      7.94 o
   5   3  12      187.73      220.29     19.68 o
   6   3  12        5.85       10.08      4.75 o
   7   3  12        2.92        5.25      4.23 o
   8   3  12        2.17        1.87      6.29 o
   9   3  12        1.75       11.02      6.99 o
  -8   4  12        1.39       -3.03      6.23 o
  -7   4  12       68.25       80.92      8.25 o
  -6   4  12      222.66      201.37     12.02 o
  -5   4  12       80.89       95.56      8.29 o
  -4   4  12      311.88      293.04     13.68 o
  -3   4  12       67.53       65.05      9.35 o
  -2   4  12      199.55      207.02      7.78 o
  -1   4  12      142.41      144.68      7.32 o
   0   4  12       42.02       37.57      6.39 o
   1   4  12      142.43      141.72      7.77 o
   2   4  12      199.75      209.90      9.17 o
   3   4  12       67.38       70.38     10.60 o
   4   4  12      311.90      277.09     15.03 o
   5   4  12       81.07       88.01     11.91 o
   6   4  12      222.72      233.10     20.24 o
   7   4  12       68.17       76.00     12.95 o
   8   4  12        1.39       13.12      7.50 o
  -8   5  12       20.29       29.01      9.35 o
  -7   5  12       20.12       27.47      5.96 o
  -6   5  12      101.69      111.54      9.86 o
  -5   5  12       24.05       26.34      5.44 o
  -4   5  12        6.52        6.14      5.77 o
  -3   5  12      133.08      127.64     13.71 o
  -2   5  12      281.05      283.63     10.32 o
  -1   5  12       31.04       28.78      4.78 o
   0   5  12      187.92      166.93      8.98 o
   1   5  12       31.13       23.76      8.48 o
   2   5  12      281.32      275.71     11.15 o
   3   5  12      133.20      132.25     13.44 o
   4   5  12        6.53       12.69      6.40 o
   5   5  12       24.01       26.22      8.07 o
   6   5  12      101.51       95.08     13.98 o
   7   5  12       20.08       43.82     11.49 o
   8   5  12       20.30       33.67     11.06 o
  -7   6  12        1.30        3.59      4.68 o
  -6   6  12        6.89        8.46      5.18 o
  -5   6  12       43.21       44.37      6.98 o
  -4   6  12       35.19       37.11      6.27 o
  -3   6  12       26.74       21.39      7.28 o
  -2   6  12       39.18       43.93      5.50 o
  -1   6  12      121.40      120.68      7.89 o
   0   6  12      137.86      162.92      9.45 o
   1   6  12      121.22      117.11      8.15 o
   2   6  12       39.28       27.36      8.55 o
   3   6  12       26.62       22.54      4.25 o
   4   6  12       35.05       32.17      8.26 o
   5   6  12       43.24       34.57      9.36 o
   6   6  12        6.88        9.73      5.88 o
   7   6  12        1.30       -4.31      6.66 o
  -7   7  12       14.65       23.44      6.29 o
  -6   7  12       16.27       23.97      6.19 o
  -5   7  12        8.53       11.52      4.75 o
  -4   7  12        4.31        8.49      4.80 o
  -3   7  12      101.08       95.43     13.69 o
  -2   7  12       14.95       17.70      6.87 o
  -1   7  12       35.42       37.26      5.42 o
   0   7  12       52.20       46.00      7.56 o
   1   7  12       35.60       47.45      8.98 o
   2   7  12       14.92       14.66      4.52 o
   3   7  12      101.14      101.29      7.98 o
   4   7  12        4.35       -2.18      5.84 o
   5   7  12        8.50       -5.13      7.09 o
   6   7  12       16.27       27.04      9.45 o
   7   7  12       14.66       12.73      7.81 o
  -6   8  12        1.83        0.65      5.95 o
  -5   8  12        3.39        9.52      5.68 o
  -4   8  12       20.13       14.68      5.93 o
  -3   8  12        3.36        7.01      6.59 o
  -2   8  12       14.31       15.14      7.47 o
  -1   8  12        9.17       13.18      6.22 o
   0   8  12       28.63       50.58      9.04 o
   1   8  12        9.20        9.77      5.72 o
   2   8  12       14.27       20.39      8.05 o
   3   8  12        3.38       10.61      6.90 o
   4   8  12       20.08       19.75      7.81 o
   5   8  12        3.39       17.27      8.20 o
   6   8  12        1.83        7.10      8.14 o
  -4   9  12       31.75       38.32     11.24 o
  -3   9  12        3.69       10.47      7.81 o
  -1   9  12        4.91        8.87      6.66 o
   0   9  12       33.24       32.15      8.37 o
   1   9  12        4.87        3.88      5.23 o
   2   9  12        2.63       -4.73      6.75 o
   3   9  12        3.72       21.10      9.31 o
   4   9  12       31.80       36.60     10.41 o
   0  10  12        2.19       -1.46      5.83 o
   1  10  12        3.70        7.98      6.77 o
   2  10  12        2.37       -4.11      6.63 o
   1   0  13     1265.41     1276.14     23.27 o
   2   0  13        8.74       10.88      2.64 o
   3   0  13        0.53        1.35      1.20 o
   4   0  13        0.05       -0.20      1.01 o
   5   0  13       83.66       92.76     11.81 o
   6   0  13       50.98       49.35      9.61 o
   7   0  13       41.96       80.18     12.81 o
   8   0  13        1.37        5.47      5.33 o
   9   0  13        1.07       -1.25      5.91 o
  -9   1  13        4.52        3.29      5.64 o
  -8   1  13        5.80       11.12      6.62 o
  -7   1  13       36.52       34.08      9.18 o
  -6   1  13       97.40      101.70     13.26 o
  -5   1  13       17.54       13.25      5.76 o
  -4   1  13      117.17      111.62      8.37 o
  -3   1  13      143.63      133.49     13.58 o
  -2   1  13       53.61       54.08      4.63 o
  -1   1  13      213.50      197.11     13.13 o
   0   1  13      628.51      670.68     17.79 o
   1   1  13      213.03      205.73      9.03 o
   2   1  13       53.64       60.52      3.87 o
   3   1  13      143.50      141.35      6.85 o
   4   1  13      117.45      114.40      6.06 o
   5   1  13       17.47        8.91      5.11 o
   6   1  13       97.25       77.14     10.94 o
   7   1  13       36.48       31.72      8.44 o
   8   1  13        5.81        0.24      5.98 o
   9   1  13        4.51        0.96      7.76 o
  -9   2  13        5.10        6.35      5.79 o
  -8   2  13       16.29       11.71      7.04 o
  -7   2  13       50.71       44.74      9.39 o
  -6   2  13        4.94        4.65      3.58 o
  -5   2  13       32.92       29.94      7.15 o
  -4   2  13       19.36       20.88      6.38 o
  -3   2  13       83.47       77.57      9.40 o
  -2   2  13       76.81       68.29      4.62 o
  -1   2  13      463.55      458.36     11.74 o
   0   2  13       30.46       21.34      4.74 o
   1   2  13      463.28      452.79     13.53 o
   2   2  13       76.66       67.50      5.35 o
   3   2  13       83.43       79.27      5.44 o
   4   2  13       19.25       19.70      8.21 o
   5   2  13       32.67       30.51      7.94 o
   6   2  13        4.97        4.52      5.21 o
   7   2  13       50.66       52.08      7.23 o
   8   2  13       16.25        6.47      4.33 o
   9   2  13        5.10        3.40      4.65 o
  -8   3  13        3.43        8.64      6.43 o
  -7   3  13       44.14       33.47      9.41 o
  -6   3  13       29.37       22.80      4.72 o
  -5   3  13      226.96      231.23     11.38 o
  -4   3  13       43.08       52.75      9.16 o
  -3   3  13      100.20       94.72     11.29 o
  -2   3  13      223.45      236.02      7.41 o
  -1   3  13        9.46        6.42      2.93 o
   0   3  13        0.73        1.85      2.17 o
   1   3  13        9.52        6.41      2.43 o
   2   3  13      223.34      234.06     10.52 o
   3   3  13      100.30       95.95      5.88 o
   4   3  13       43.07       43.86      3.31 o
   5   3  13      226.68      243.45     13.36 o
   6   3  13       29.39       24.30      5.99 o
   7   3  13       43.92       42.75      6.82 o
   8   3  13        3.43        4.76      4.07 o
  -8   4  13        8.68       15.39      6.76 o
  -7   4  13       41.13       43.44     10.88 o
  -6   4  13      142.61      167.51     11.10 o
  -5   4  13      102.61      112.48      9.22 o
  -4   4  13       72.48       68.74     10.72 o
  -3   4  13       31.10       31.05      7.14 o
  -2   4  13       54.82       55.37      4.19 o
  -1   4  13      259.41      238.81      9.38 o
   0   4  13        1.29       -4.20      3.23 o
   1   4  13      259.33      259.39     24.83 o
   2   4  13       54.86       59.35      5.25 o
   3   4  13       31.03       28.43      3.56 o
   4   4  13       72.45       76.76     11.15 o
   5   4  13      102.56      124.26     14.73 o
   6   4  13      142.56      152.26     16.46 o
   7   4  13       41.04       41.54      9.98 o
   8   4  13        8.69       13.77      7.88 o
  -8   5  13        4.72       11.08      8.10 o
  -7   5  13       63.31       82.21      9.00 o
  -6   5  13        9.61       12.97      5.10 o
  -5   5  13       12.29        3.42      4.19 o
  -4   5  13      114.46      129.23     14.83 o
  -3   5  13       41.48       33.29      8.49 o
  -2   5  13       40.68       36.38      4.31 o
  -1   5  13      134.54      126.33      7.61 o
   0   5  13        9.30       10.28      3.08 o
   1   5  13      134.75      112.37      7.57 o
   2   5  13       40.77       40.90      4.86 o
   3   5  13       41.34       39.62      9.46 o
   4   5  13      114.63      108.22     13.24 o
   5   5  13       12.31       16.98      6.94 o
   6   5  13        9.59       10.69      7.58 o
   7   5  13       63.28       89.37     14.83 o
   8   5  13        4.72       15.34      7.82 o
  -7   6  13        7.28        9.22      5.39 o
  -6   6  13       25.77       29.80      5.93 o
  -5   6  13       16.62       16.61      5.09 o
  -4   6  13       52.42       61.01     11.87 o
  -3   6  13       47.83       29.43      8.11 o
  -2   6  13      260.62      262.53     11.02 o
  -1   6  13      104.19       94.03     14.09 o
   0   6  13       38.60       52.47      5.92 o
   1   6  13      104.41       94.16      7.51 o
   2   6  13      260.81      248.39     11.71 o
   3   6  13       47.87       49.74      5.42 o
   4   6  13       52.39       49.46      9.08 o
   5   6  13       16.62        4.33      5.34 o
   6   6  13       25.80       21.87      7.75 o
   7   6  13        7.30        4.71      7.03 o
  -6   7  13        0.75        3.89      4.78 o
  -5   7  13       23.43       24.35      6.02 o
  -4   7  13       25.12       25.76      8.49 o
  -3   7  13        2.51        1.25      5.40 o
  -2   7  13      186.15      185.09     10.21 o
  -1   7  13       24.26       30.98      5.04 o
   0   7  13       11.67        7.16      7.09 o
   1   7  13       24.34       35.79      5.66 o
   2   7  13      186.01      166.73     10.33 o
   3   7  13        2.52       -2.39      5.23 o
   4   7  13       25.10        6.39      5.68 o
   5   7  13       23.46       11.61      5.71 o
   6   7  13        0.76        4.26      6.51 o
  -5   8  13       19.91       22.66      6.62 o
  -4   8  13        0.99        2.75      5.77 o
  -3   8  13        5.15        8.73      6.20 o
  -2   8  13        3.20       -1.32      5.96 o
  -1   8  13       12.66       11.11      4.26 o
   0   8  13       86.97       80.65      7.74 o
   1   8  13       12.72        1.89      7.29 o
   2   8  13        3.22        6.87      5.93 o
   3   8  13        5.16        1.51      5.43 o
   4   8  13        1.00       -3.91      5.80 o
   5   8  13       19.93       19.53      7.94 o
  -4   9  13       11.24       22.75      9.37 o
  -3   9  13        3.63       -2.42      6.40 o
  -2   9  13       40.99       41.33     10.14 o
  -1   9  13        7.12        1.59      6.24 o
   0   9  13        0.22        0.32      5.07 o
   1   9  13        7.16        6.08      5.89 o
   2   9  13       40.95       28.70      7.64 o
   3   9  13        3.65       16.19      7.99 o
   4   9  13       11.24        4.85      7.45 o
   0  10  13        0.54       -1.63      5.15 o
   1  10  13       16.71        8.58      6.25 o
   0   0  14      211.48      211.57     13.86 o
   1   0  14      345.14      384.46     13.04 o
   2   0  14       23.70       28.49      3.38 o
   3   0  14       15.19       16.65      2.63 o
   4   0  14      154.48      140.19      7.25 o
   5   0  14        8.44       18.36      7.38 o
   6   0  14       65.33       65.86     10.98 o
   7   0  14       11.57       30.43      9.02 o
   8   0  14        0.01       -4.37      6.71 o
   9   0  14        1.02        3.59      6.43 o
  -9   1  14        0.48       10.39      8.12 o
  -8   1  14       21.20       23.36      8.06 o
  -7   1  14        7.07       15.75      7.73 o
  -6   1  14       42.56       42.94      9.52 o
  -5   1  14       84.40       80.29     11.23 o
  -4   1  14       65.46       62.76      4.50 o
  -3   1  14      285.25      276.44     24.42 o
  -2   1  14      263.70      237.81     15.61 o
  -1   1  14       52.39       42.54      6.94 o
   0   1  14       33.03       35.05      4.98 o
   1   1  14       52.30       40.70      4.74 o
   2   1  14      264.13      253.69      7.66 o
   3   1  14      285.50      261.54      9.32 o
   4   1  14       65.42       56.80      9.80 o
   5   1  14       84.27       76.28     10.70 o
   6   1  14       42.48       32.53      8.74 o
   7   1  14        7.07        4.91      5.72 o
   8   1  14       21.12       26.73      8.17 o
   9   1  14        0.47       -5.62      4.70 o
  -9   2  14        5.90        7.98      6.73 o
  -8   2  14        0.61       -1.27      5.26 o
  -7   2  14       25.33       30.16      8.74 o
  -6   2  14        9.88        6.50      5.64 o
  -5   2  14      103.60      102.82     13.03 o
  -4   2  14      414.97      400.19     23.32 o
  -3   2  14      188.94      192.39     14.96 o
  -2   2  14       87.57       83.12      4.39 o
  -1   2  14       69.28       63.26      4.76 o
   0   2  14        0.09       -0.33      3.36 o
   1   2  14       69.04       70.18      8.13 o
   2   2  14       87.68       90.21      6.41 o
   3   2  14      189.00      203.94      8.80 o
   4   2  14      415.05      418.80     23.59 o
   5   2  14      103.68       96.50     12.21 o
   6   2  14        9.88        9.53      6.34 o
   7   2  14       25.33       21.76      5.67 o
   8   2  14        0.60       -1.54      4.43 o
   9   2  14        5.90        4.52      4.71 o
  -8   3  14       21.14       21.43      8.56 o
  -7   3  14        5.90       11.59      7.18 o
  -6   3  14       64.97       77.10     11.18 o
  -5   3  14       29.51       40.36      9.44 o
  -4   3  14      252.96      234.51     18.20 o
  -3   3  14       27.28       26.44      6.94 o
  -2   3  14       99.41      100.69      5.05 o
  -1   3  14       46.53       47.82      6.45 o
   0   3  14       47.76       45.42      4.29 o
   1   3  14       46.47       51.76      4.83 o
   2   3  14       99.46       95.00      6.44 o
   3   3  14       27.12       28.34      3.72 o
   4   3  14      253.12      246.36      7.65 o
   5   3  14       29.33       36.97      6.31 o
   6   3  14       64.93       61.96      7.82 o
   7   3  14        5.91        6.99      4.77 o
   8   3  14       21.12       29.20      6.42 o
  -8   4  14        6.69       11.99      7.19 o
  -7   4  14       55.56       70.23     12.63 o
  -6   4  14       43.11       51.11      6.96 o
  -5   4  14      188.36      212.66     19.04 o
  -4   4  14       58.41       44.96      9.56 o
  -3   4  14       42.30       35.58      7.02 o
  -2   4  14       66.24       67.46      4.66 o
  -1   4  14       76.88       68.32      5.40 o
   0   4  14       10.68       13.25      3.08 o
   1   4  14       76.83       74.07      6.01 o
   2   4  14       66.60       74.22      6.01 o
   3   4  14       42.23       37.49      4.24 o
   4   4  14       58.36       61.23     10.25 o
   5   4  14      188.13      203.36     18.62 o
   6   4  14       43.06       52.31     11.11 o
   7   4  14       55.47       65.98     11.73 o
   8   4  14        6.70       11.39      7.73 o
  -7   5  14        6.98       10.09      7.54 o
  -6   5  14        1.73       -3.88      3.72 o
  -5   5  14       42.04       43.18      6.43 o
  -4   5  14       24.41       20.90      6.62 o
  -3   5  14      127.01      136.34     14.77 o
  -2   5  14      202.66      207.72      8.93 o
  -1   5  14       97.96      101.41      7.10 o
   0   5  14       14.05       14.71      3.40 o
   1   5  14       97.87       84.70     11.69 o
   2   5  14      202.94      209.18     17.26 o
   3   5  14      126.78      133.26      8.20 o
   4   5  14       24.33       25.77      7.89 o
   5   5  14       42.08       40.80      9.42 o
   6   5  14        1.71       14.75      7.44 o
   7   5  14        6.97       10.32      7.52 o
  -7   6  14       10.01       15.82      5.98 o
  -6   6  14        4.47        3.91      4.79 o
  -5   6  14        9.88       11.88      5.63 o
  -4   6  14       13.26        4.34      5.47 o
  -3   6  14        5.59        6.17      5.50 o
  -2   6  14        2.34        4.47      4.17 o
  -1   6  14      149.79      138.46     15.62 o
   0   6  14        4.90       10.61      6.24 o
   1   6  14      149.60      136.77      9.02 o
   2   6  14        2.34       -2.93      7.18 o
   3   6  14        5.59        3.81      3.80 o
   4   6  14       13.35       -1.69      7.10 o
   5   6  14        9.87        3.57      6.22 o
   6   6  14        4.49        7.44      6.76 o
   7   6  14        9.99        7.12      6.85 o
  -6   7  14        0.71        0.50      4.42 o
  -5   7  14        1.35       -0.85      5.86 o
  -4   7  14       15.61       25.15      9.27 o
  -3   7  14       54.24       39.68     10.08 o
  -2   7  14       15.75       13.10      7.08 o
  -1   7  14      177.32      165.12     10.07 o
   0   7  14       14.34        8.29      3.49 o
   1   7  14      177.28      166.92     10.70 o
   2   7  14       15.71       16.45      4.30 o
   3   7  14       54.16       32.93      8.68 o
   4   7  14       15.57       12.81      6.52 o
   5   7  14        1.36       -1.90      5.51 o
   6   7  14        0.71        1.81      6.15 o
  -5   8  14        4.81        7.28      7.73 o
  -4   8  14        9.14       10.63      8.27 o
  -3   8  14       48.36       41.39     10.12 o
  -2   8  14        4.18        9.10      6.57 o
  -1   8  14       13.03        7.87      4.26 o
   0   8  14       40.76       32.61      5.49 o
   1   8  14       13.05       12.22      4.23 o
   2   8  14        4.16        4.41      3.47 o
   3   8  14       48.38       58.70     11.26 o
   4   8  14        9.12       18.64      8.06 o
   5   8  14        4.81        8.46      6.60 o
  -3   9  14        9.30       15.69      9.08 o
  -2   9  14        6.55       -0.90      6.69 o
  -1   9  14       20.22       24.41      8.15 o
   0   9  14        4.01        4.04      3.90 o
   1   9  14       20.20       21.76      5.07 o
   2   9  14        6.54        0.17      5.57 o
   3   9  14        9.34       17.33      7.45 o
   1   0  15      451.71      464.30     23.84 o
   2   0  15       30.93       32.37      3.73 o
   3   0  15       43.38       35.47      7.59 o
   4   0  15       14.91       27.80      7.56 o
   5   0  15       49.86       49.60     10.17 o
   6   0  15      120.98      130.69     15.32 o
   7   0  15       48.60       33.04      8.93 o
   8   0  15        0.37       -1.17      7.50 o
  -8   1  15        0.76       -0.21      5.67 o
  -7   1  15       52.92       55.03     11.43 o
  -6   1  15       92.45       92.88     13.23 o
  -5   1  15      139.61      128.45     14.24 o
  -4   1  15        7.32        2.06      5.50 o
  -3   1  15       97.36      104.67     12.08 o
  -2   1  15       39.18       47.68      8.36 o
  -1   1  15        3.17        5.32      3.87 o
   0   1  15      185.75      192.47      9.74 o
   1   1  15        3.19        8.27      2.95 o
   2   1  15       39.25       42.59      5.12 o
   3   1  15       97.46      107.59      6.20 o
   4   1  15        7.33        1.55      5.44 o
   5   1  15      139.65      119.70     13.89 o
   6   1  15       92.43       89.04     13.44 o
   7   1  15       53.14       42.37     10.28 o
   8   1  15        0.76        8.28      6.88 o
  -8   2  15        2.96        1.40      6.10 o
  -7   2  15       28.94       18.07      7.31 o
  -6   2  15       58.90       60.62     10.70 o
  -5   2  15       45.87       26.28      7.86 o
  -4   2  15        9.45        3.24      5.74 o
  -3   2  15       73.11       67.32      9.69 o
  -2   2  15      210.85      196.28     11.39 o
  -1   2  15      149.00      156.00      7.44 o
   0   2  15      626.40      606.83     23.47 o
   1   2  15      149.04      157.27      8.89 o
   2   2  15      210.84      216.81     15.00 o
   3   2  15       73.39       85.17      8.92 o
   4   2  15        9.46        7.72      8.30 o
   5   2  15       46.01       44.36      9.74 o
   6   2  15       58.88       51.88     10.18 o
   7   2  15       28.93       25.99      5.38 o
   8   2  15        2.95       -0.92      6.58 o
  -8   3  15       14.44       14.43      7.98 o
  -7   3  15       61.43       68.15     12.82 o
  -6   3  15       31.77       21.41      7.90 o
  -5   3  15       57.57       47.67      9.40 o
  -4   3  15      127.02      122.02     13.73 o
  -3   3  15       86.02       72.03      9.40 o
  -2   3  15       10.73       13.11      2.39 o
  -1   3  15      130.92      112.74      8.25 o
   0   3  15      415.13      401.63     13.71 o
   1   3  15      130.68      120.83      8.17 o
   2   3  15       10.71       10.01      3.77 o
   3   3  15       86.00       83.96      6.00 o
   4   3  15      126.90      116.62      9.58 o
   5   3  15       57.57       62.80      7.79 o
   6   3  15       31.84       40.37      8.25 o
   7   3  15       61.44       55.21      7.94 o
   8   3  15       14.43       21.76      6.30 o
  -8   4  15       35.18       39.02     10.66 o
  -7   4  15        6.71        8.36      7.78 o
  -6   4  15       25.41       11.89      6.96 o
  -5   4  15       56.49       66.14     11.98 o
  -4   4  15       60.19       66.17     10.78 o
  -3   4  15       14.94        8.37      5.69 o
  -2   4  15       32.19       38.72      3.79 o
  -1   4  15       52.86       42.95      4.43 o
   0   4  15      328.77      333.08     15.70 o
   1   4  15       52.79       45.46      4.99 o
   2   4  15       32.21       36.09      4.58 o
   3   4  15       14.96        7.91      2.85 o
   4   4  15       60.29       57.15     10.16 o
   5   4  15       56.39       58.26     11.38 o
   6   4  15       25.46       30.18      8.88 o
   7   4  15        6.69        3.59      5.28 o
   8   4  15       35.16       56.99     12.63 o
  -7   5  15        1.90       13.75      7.46 o
  -6   5  15        7.04        6.80      6.31 o
  -5   5  15       55.10       62.21     11.84 o
  -4   5  15       75.52       93.50     13.81 o
  -3   5  15      151.02      150.43     15.74 o
  -2   5  15      110.17      109.78      6.78 o
  -1   5  15       70.65       58.81      5.65 o
   0   5  15       11.22        9.43      2.85 o
   1   5  15       70.73       53.46      5.55 o
   2   5  15      110.19      111.13     13.32 o
   3   5  15      151.02      157.85      8.90 o
   4   5  15       75.60       84.94     12.39 o
   5   5  15       55.02       58.53     11.11 o
   6   5  15        7.00        8.91      6.82 o
   7   5  15        1.92       -0.49      6.08 o
  -7   6  15        6.07        7.61      8.23 o
  -6   6  15       26.19       51.06     12.44 o
  -5   6  15       18.75       25.76      9.38 o
  -4   6  15        2.51        0.84      5.64 o
  -3   6  15       47.56       49.30      9.96 o
  -2   6  15       21.53       21.23      6.84 o
  -1   6  15        9.48        6.73      3.37 o
   0   6  15       93.59       94.66      7.89 o
   1   6  15        9.52       11.14      3.61 o
   2   6  15       21.55       26.51      4.33 o
   3   6  15       47.56       34.09      8.24 o
   4   6  15        2.51      -12.35      8.23 o
   5   6  15       18.72       10.24      6.94 o
   6   6  15       26.17       38.93      9.82 o
   7   6  15        6.08       13.06      7.26 o
  -6   7  15       18.43       16.95      9.13 o
  -5   7  15       17.77       29.07     10.24 o
  -4   7  15       30.17       42.10     10.73 o
  -3   7  15        1.32        0.21      5.19 o
  -2   7  15        8.02       10.06      5.78 o
  -1   7  15       21.90       21.01      4.65 o
   0   7  15       44.11       50.57      6.78 o
   1   7  15       21.86       23.18      6.37 o
   2   7  15        8.07        7.05      3.63 o
   3   7  15        1.32        1.86      4.82 o
   4   7  15       30.16       26.71      8.89 o
   5   7  15       17.77       12.31      7.17 o
   6   7  15       18.39       13.99      8.22 o
  -5   8  15        4.62       16.35      7.77 o
  -4   8  15       27.10       40.09     11.53 o
  -3   8  15        4.46        2.15      5.83 o
  -2   8  15        4.45        2.96      6.59 o
  -1   8  15        0.05        8.85      7.48 o
   0   8  15        9.10       18.27      4.81 o
   1   8  15        0.05        2.62      3.99 o
   2   8  15        4.44        9.78      6.59 o
   3   8  15        4.45        4.25      6.39 o
   4   8  15       27.10       25.40      8.77 o
   5   8  15        4.64       -0.13      6.40 o
  -3   9  15        7.52       10.48      8.57 o
  -2   9  15       15.26        5.44      6.11 o
  -1   9  15        2.38       -0.29      5.95 o
   0   9  15       21.65       13.89      7.00 o
   1   9  15        2.36       -0.36      4.47 o
   2   9  15       15.30        5.97      6.12 o
   3   9  15        7.50       10.29      7.48 o
   0   0  16      236.20      207.68     14.78 o
   1   0  16       37.59       31.68      9.77 o
   2   0  16       90.95      108.84      6.22 o
   3   0  16        3.47        3.15      4.40 o
   4   0  16      161.13      148.52     14.87 o
   5   0  16       15.64       31.91      9.64 o
   6   0  16        6.24       22.90      8.63 o
   7   0  16        0.04       -4.44      6.53 o
   8   0  16        1.38       -1.88      8.06 o
  -8   1  16        3.39        5.13      6.69 o
  -7   1  16       38.26       39.59     10.11 o
  -6   1  16       92.58      103.79     14.20 o
  -5   1  16       56.41       63.57     11.47 o
  -4   1  16       32.00       22.79      6.98 o
  -3   1  16       92.97       84.13     18.19 o
  -2   1  16       45.11       49.70      8.19 o
  -1   1  16      120.12      142.39     12.98 o
   0   1  16      562.52      533.74     16.58 o
   1   1  16      120.15      132.96      8.64 o
   2   1  16       45.24       52.85      9.27 o
   3   1  16       93.10      120.74     13.43 o
   4   1  16       31.91       32.63      8.40 o
   5   1  16       56.38       57.54     10.95 o
   6   1  16       92.66      105.29     14.48 o
   7   1  16       38.31       44.70      9.87 o
   8   1  16        3.40       -4.26      6.25 o
  -8   2  16        9.44        7.16      7.55 o
  -7   2  16        8.51       16.66      8.18 o
  -6   2  16       42.36       28.60      8.37 o
  -5   2  16       76.97      100.51     13.28 o
  -4   2  16      250.58      263.75     19.75 o
  -3   2  16       13.65        6.66      4.32 o
  -2   2  16       55.12       48.24      4.93 o
  -1   2  16      226.69      221.43      9.20 o
   0   2  16      603.41      599.28     24.24 o
   1   2  16      226.61      244.98     11.16 o
   2   2  16       55.02       60.50      5.89 o
   3   2  16       13.62       12.25      4.63 o
   4   2  16      250.54      269.95     20.25 o
   5   2  16       76.91       89.45     12.72 o
   6   2  16       42.36       37.52      8.93 o
   7   2  16        8.54        7.43      5.86 o
   8   2  16        9.40        6.94      5.21 o
  -8   3  16        6.32        0.37      6.86 o
  -7   3  16       23.35       23.39      8.47 o
  -6   3  16       78.56       77.18     12.79 o
  -5   3  16       17.16       10.93      5.90 o
  -4   3  16       12.08        6.02      5.25 o
  -3   3  16       65.34       65.21     10.50 o
  -2   3  16       29.40       24.31      2.80 o
  -1   3  16       10.44       10.70      5.85 o
   0   3  16      204.88      198.59      9.33 o
   1   3  16       10.36        9.75      2.94 o
   2   3  16       29.47       24.14      3.73 o
   3   3  16       65.49       66.13      5.67 o
   4   3  16       12.10        5.66      4.03 o
   5   3  16       17.15       15.44      4.89 o
   6   3  16       78.50       72.49      8.75 o
   7   3  16       23.26       27.88      6.51 o
   8   3  16        6.32        6.18      5.11 o
  -7   4  16       33.32       29.64      9.63 o
  -6   4  16       32.75       17.70      7.50 o
  -5   4  16        6.21        1.71      5.60 o
  -4   4  16       49.47       37.60      8.59 o
  -3   4  16       99.28       77.43     11.03 o
  -2   4  16       25.34       19.19      4.24 o
  -1   4  16       54.38       62.19      5.33 o
   0   4  16      100.99      107.70     10.21 o
   1   4  16       54.30       55.63      5.67 o
   2   4  16       25.36       16.68      3.52 o
   3   4  16       99.24      101.40      7.17 o
   4   4  16       49.32       39.25      7.94 o
   5   4  16        6.25       11.12      7.50 o
   6   4  16       32.69       34.39      9.55 o
   7   4  16       33.38       34.61     10.09 o
  -7   5  16        4.29        3.13      7.66 o
  -6   5  16       30.12       39.69     10.43 o
  -5   5  16        8.13       11.53      6.03 o
  -4   5  16       54.40       66.96     11.23 o
  -3   5  16      121.51      138.78     15.52 o
  -2   5  16        8.14       16.45      7.15 o
  -1   5  16        8.22       15.16      3.78 o
   0   5  16       59.69       48.49      5.84 o
   1   5  16        8.18       11.71      8.50 o
   2   5  16        8.08        9.86      3.00 o
   3   5  16      121.49      149.64     14.95 o
   4   5  16       54.37       64.81     11.09 o
   5   5  16        8.17       14.82      7.42 o
   6   5  16       30.14       30.56      9.40 o
   7   5  16        4.32        9.06      6.61 o
  -6   6  16        3.76        8.09      7.34 o
  -5   6  16       50.23       70.05     13.40 o
  -4   6  16        1.18        1.57      5.93 o
  -3   6  16       76.73       99.25     13.78 o
  -2   6  16       11.58       10.87      6.15 o
  -1   6  16       23.66       20.25      4.10 o
   0   6  16       16.95       15.66      4.19 o
   1   6  16       23.72       22.92      4.27 o
   2   6  16       11.55        6.56      4.37 o
   3   6  16       76.76       64.06     10.06 o
   4   6  16        1.17       -8.66      6.90 o
   5   6  16       50.25       50.26     11.37 o
   6   6  16        3.78       12.68      8.26 o
  -5   7  16       14.78       23.01      9.75 o
  -4   7  16        7.62        5.50      6.74 o
  -3   7  16        8.86        4.70      6.21 o
  -2   7  16       35.13       33.33      8.91 o
  -1   7  16       89.82       80.49     12.40 o
   0   7  16       32.74       33.39      5.73 o
   1   7  16       89.79      103.59     11.87 o
   2   7  16       35.15       38.17      5.65 o
   3   7  16        8.86       -0.28      5.01 o
   4   7  16        7.65       -2.91      5.95 o
   5   7  16       14.84       18.05      8.24 o
  -4   8  16        1.31        2.35      7.75 o
  -3   8  16        0.10        5.19      8.21 o
  -2   8  16       22.30       25.94      8.96 o
  -1   8  16       22.47       29.25      8.89 o
   0   8  16       19.78       22.06      6.36 o
   1   8  16       22.49       26.60      5.49 o
   2   8  16       22.33       22.64      7.67 o
   3   8  16        0.10       -3.20      5.47 o
   4   8  16        1.33       -4.25      6.29 o
  -2   9  16       18.21       32.97     10.80 o
  -1   9  16       36.97       32.16      9.21 o
   0   9  16        7.87        6.16      6.05 o
   1   9  16       36.93       43.98      6.65 o
   2   9  16       18.18       31.49      9.46 o
   1   0  17       53.93       46.84      6.86 o
   2   0  17      193.39      175.00      8.83 o
   3   0  17      118.08       85.90     11.36 o
   4   0  17       33.92       52.79     10.26 o
   5   0  17      445.80      483.60     28.27 o
   6   0  17       24.05       33.33      9.73 o
   7   0  17        0.68       -6.62      7.05 o
   8   0  17        4.01        2.01      6.65 o
  -8   1  17       12.77       21.84      9.26 o
  -7   1  17        1.33        4.97      6.56 o
  -6   1  17       53.89       56.79     11.42 o
  -5   1  17       87.96       75.03     11.96 o
  -4   1  17       17.87       14.90      5.56 o
  -3   1  17      167.29      172.78     15.96 o
  -2   1  17       78.57       84.08     10.97 o
  -1   1  17      923.55      893.53     32.35 o
   0   1  17      138.22      151.88      9.43 o
   1   1  17      923.46      889.57     22.17 o
   2   1  17       78.58       79.32      6.92 o
   3   1  17      167.19      158.20     15.56 o
   4   1  17       17.91       14.96      5.72 o
   5   1  17       87.78       92.27     13.38 o
   6   1  17       53.90       69.64     12.15 o
   7   1  17        1.34       -6.09      7.34 o
   8   1  17       12.74       12.78      7.26 o
  -8   2  17       10.96        8.15      7.92 o
  -7   2  17       28.51       33.86      9.68 o
  -6   2  17        8.58        3.36      5.88 o
  -5   2  17       56.38       55.02     11.05 o
  -4   2  17        4.24        0.04      6.03 o
  -3   2  17       12.73       11.49      5.71 o
  -2   2  17      104.63       96.50      7.46 o
  -1   2  17       40.95       46.49      4.72 o
   0   2  17        7.55       16.21      6.78 o
   1   2  17       41.02       56.60      7.47 o
   2   2  17      104.57      107.60      7.87 o
   3   2  17       12.67       10.69      3.73 o
   4   2  17        4.26        7.59      7.02 o
   5   2  17       56.28       48.45     10.41 o
   6   2  17        8.56        5.34      6.34 o
   7   2  17       28.45       37.12      6.81 o
   8   2  17       10.97       15.61     11.68 o
  -8   3  17       10.78       19.53      8.25 o
  -7   3  17       30.53       33.30     10.42 o
  -6   3  17       38.29       38.83      9.97 o
  -5   3  17       52.12       49.71     10.51 o
  -4   3  17       28.63       19.73      8.47 o
  -3   3  17       82.30       73.23     10.93 o
  -2   3  17       13.64        8.41      2.56 o
  -1   3  17       80.38       73.07      5.65 o
   0   3  17        0.33       -1.95      3.28 o
   1   3  17       80.54       67.01      6.11 o
   2   3  17       13.64        7.08      5.56 o
   3   3  17       82.13       75.49      6.20 o
   4   3  17       28.68       27.04      5.49 o
   5   3  17       52.03       42.59      6.85 o
   6   3  17       38.33       45.67      7.28 o
   7   3  17       30.53       43.92      7.67 o
   8   3  17       10.77       11.21      5.68 o
  -7   4  17       14.32       17.12      8.97 o
  -6   4  17       34.16       30.92      8.78 o
  -5   4  17       10.64        2.94      6.21 o
  -4   4  17        3.13       -0.20      6.79 o
  -3   4  17       44.24       48.09     10.08 o
  -2   4  17       93.24       94.88     11.93 o
  -1   4  17      152.99      149.28      8.12 o
   0   4  17       29.45       35.21      4.65 o
   1   4  17      152.97      154.21      9.08 o
   2   4  17       93.13      100.04      7.33 o
   3   4  17       44.32       44.32      5.18 o
   4   4  17        3.15        0.41      4.56 o
   5   4  17       10.67       10.25      5.99 o
   6   4  17       34.18       32.34      9.59 o
   7   4  17       14.29        9.72      6.43 o
  -7   5  17        4.97        1.12      7.29 o
  -6   5  17       14.21       19.20      8.86 o
  -5   5  17        0.66        2.20      6.44 o
  -4   5  17       17.10       22.96      9.00 o
  -3   5  17       29.63       23.13      7.75 o
  -2   5  17       33.25       27.21      7.79 o
  -1   5  17       60.03       57.98      5.88 o
   0   5  17       49.38       37.16      5.27 o
   1   5  17       59.88       52.50      5.74 o
   2   5  17       33.29       30.21      4.64 o
   3   5  17       29.47       30.23      7.67 o
   4   5  17       17.07       17.61      6.96 o
   5   5  17        0.65        6.94      6.49 o
   6   5  17       14.27       27.46      9.87 o
   7   5  17        4.98        9.35      7.30 o
  -6   6  17        7.92        1.00      6.92 o
  -5   6  17        3.37        9.04      8.26 o
  -4   6  17        7.27        7.17      7.67 o
  -3   6  17        3.38        6.02      6.06 o
  -2   6  17        3.48        3.09      4.85 o
  -1   6  17        2.89        7.54      5.75 o
   0   6  17       29.84       33.17      5.38 o
   1   6  17        2.93       -5.17      3.45 o
   2   6  17        3.47        1.56      7.90 o
   3   6  17        3.38       -9.07      6.61 o
   4   6  17        7.24        6.35      5.63 o
   5   6  17        3.34       13.71      7.37 o
   6   6  17        7.93       14.39      8.58 o
  -5   7  17       52.29       71.39     14.97 o
  -4   7  17        1.26        9.32      7.37 o
  -3   7  17       10.25       17.73      7.93 o
  -2   7  17       10.19        7.84      5.98 o
  -1   7  17       23.73       26.55      8.82 o
   0   7  17        0.01        8.11      4.21 o
   1   7  17       23.72       23.70      5.27 o
   2   7  17       10.19       13.25      6.79 o
   3   7  17       10.25       10.26      6.32 o
   4   7  17        1.26       -6.04      6.06 o
   5   7  17       52.33       57.57     12.27 o
  -4   8  17        5.78       16.49      8.94 o
  -3   8  17       54.51       64.14     14.04 o
  -2   8  17       23.25       33.60      9.44 o
  -1   8  17        1.85       -1.79      5.64 o
   0   8  17       39.47       41.00      9.33 o
   1   8  17        1.86       10.07      9.06 o
   2   8  17       23.29       33.35      9.02 o
   3   8  17       54.47       52.52     10.39 o
   4   8  17        5.79        9.75      7.84 o
  -1   9  17       26.28       20.97      9.61 o
   0   9  17        1.79       -5.01      6.33 o
   0   0  18      339.61      359.85     20.46 o
   1   0  18      389.15      403.19     15.19 o
   2   0  18        5.80        6.23      5.39 o
   3   0  18        4.20       -2.78      6.31 o
   4   0  18        8.97        7.09      6.69 o
   5   0  18       69.85       78.32     13.34 o
   6   0  18       33.46       37.54     10.27 o
   7   0  18        1.01       -6.68      7.34 o
   8   0  18        5.02        4.11      6.56 o
  -8   1  18        0.73       -1.07      5.95 o
  -7   1  18        6.84       11.37      7.90 o
  -6   1  18       63.60       82.18     13.41 o
  -5   1  18        0.61        8.86      6.68 o
  -4   1  18       38.29       38.85      9.36 o
  -3   1  18       36.59       54.44      9.93 o
  -2   1  18      189.13      223.48     17.72 o
  -1   1  18      164.43      202.01     16.36 o
   0   1  18        7.92       10.04      8.06 o
   1   1  18      164.58      189.53     10.85 o
   2   1  18      189.08      215.74     11.22 o
   3   1  18       36.59       61.40     10.78 o
   4   1  18       38.36       47.32      9.94 o
   5   1  18        0.61        0.36      6.13 o
   6   1  18       63.56       61.17     12.16 o
   7   1  18        6.80        5.27      6.82 o
   8   1  18        0.72       -2.36      6.42 o
  -7   2  18       46.27       59.02     12.38 o
  -6   2  18       12.32       14.42      6.37 o
  -5   2  18       74.25       67.02     11.10 o
  -4   2  18       86.12       87.39     12.64 o
  -3   2  18      106.42      109.47     13.10 o
  -2   2  18      219.68      211.70     14.89 o
  -1   2  18       56.25       50.28      4.95 o
   0   2  18       76.47       72.04      9.81 o
   1   2  18       56.29       58.05      8.14 o
   2   2  18      219.48      224.88     11.43 o
   3   2  18      106.31      103.41      7.67 o
   4   2  18       86.21       89.90     13.22 o
   5   2  18       74.12       71.59     12.12 o
   6   2  18       12.36       21.84      8.47 o
   7   2  18       46.29       40.48     10.96 o
  -7   3  18       53.02       61.40     12.83 o
  -6   3  18        4.97        5.98      6.23 o
  -5   3  18        5.48        7.72      5.98 o
  -4   3  18      152.72      147.75     16.09 o
  -3   3  18       75.38       76.07     11.74 o
  -2   3  18       73.11       70.20     10.65 o
  -1   3  18      138.20      130.76      7.80 o
   0   3  18      100.10      105.68      7.33 o
   1   3  18      138.10      134.67      8.57 o
   2   3  18       73.16       79.81      6.80 o
   3   3  18       75.45       73.95      8.15 o
   4   3  18      152.69      137.88     11.03 o
   5   3  18        5.46        7.21      3.89 o
   6   3  18        4.95        4.77      4.46 o
   7   3  18       52.93       66.85      9.77 o
  -7   4  18        3.24        4.59      7.39 o
  -6   4  18       24.35       28.23      7.29 o
  -5   4  18       31.16       37.43      9.91 o
  -4   4  18       17.58        7.98      5.50 o
  -3   4  18      178.84      177.57     17.26 o
  -2   4  18       33.15       27.98      7.69 o
  -1   4  18       99.33       96.54      6.79 o
   0   4  18       24.22       19.18      4.17 o
   1   4  18       99.22      100.79      7.55 o
   2   4  18       33.13       25.25      4.23 o
   3   4  18      178.68      188.03     16.53 o
   4   4  18       17.54       14.16      6.30 o
   5   4  18       31.17       30.17      8.71 o
   6   4  18       24.36       35.95      9.85 o
   7   4  18        3.23        3.83      6.62 o
  -6   5  18       20.78       31.38     10.13 o
  -5   5  18       56.42       54.74     11.86 o
  -4   5  18        4.29       11.47      7.61 o
  -3   5  18        1.92       -1.80      6.28 o
  -2   5  18        0.37        4.13      4.94 o
  -1   5  18       91.39      103.38     12.60 o
   0   5  18        1.09       -0.74      2.90 o
   1   5  18       91.32       87.04      7.19 o
   2   5  18        0.37        3.49      3.16 o
   3   5  18        1.93       -2.65      4.64 o
   4   5  18        4.29        8.54      6.61 o
   5   5  18       56.47       60.15     11.25 o
   6   5  18       20.77       29.02      9.52 o
  -6   6  18        0.91        8.00      8.48 o
  -5   6  18       11.12       10.72      7.61 o
  -4   6  18       15.57       21.61      8.63 o
  -3   6  18       35.20       39.07     10.47 o
  -2   6  18        6.83        1.81      5.44 o
  -1   6  18       18.36       11.48      4.99 o
   0   6  18       49.53       55.69      6.78 o
   1   6  18       18.36        8.70      3.64 o
   2   6  18        6.83        2.97      3.61 o
   3   6  18       35.19       31.52      7.80 o
   4   6  18       15.54       11.74      6.75 o
   5   6  18       11.13       16.23      8.66 o
   6   6  18        0.91        8.02      7.72 o
  -5   7  18       41.47       53.17     12.78 o
  -4   7  18       20.82       23.28      9.33 o
  -3   7  18        0.61        3.54      7.26 o
  -2   7  18        9.83        9.05      6.82 o
  -1   7  18       20.42       11.00      6.46 o
   0   7  18        3.04        8.18      5.86 o
   1   7  18       20.48       19.18      4.84 o
   2   7  18        9.81       20.90      6.90 o
   3   7  18        0.61       -0.46      5.85 o
   4   7  18       20.85       11.93      6.60 o
   5   7  18       41.53       62.04     12.98 o
  -3   8  18        2.70       12.44      9.05 o
  -2   8  18        5.26       14.14      8.73 o
  -1   8  18       88.02       95.60     14.53 o
   0   8  18        8.03        6.19      5.52 o
   1   8  18       88.14       88.57      8.92 o
   2   8  18        5.25       17.96      7.99 o
   3   8  18        2.74       16.30      7.93 o
   1   0  19      208.16      211.24     11.86 o
   2   0  19       10.42        2.77      5.38 o
   3   0  19        1.10       -0.53      6.18 o
   4   0  19        0.05       -4.59      5.92 o
   5   0  19       32.55       37.62     10.03 o
   6   0  19       73.95       73.60     12.68 o
   7   0  19        0.00       -6.51      7.90 o
  -7   1  19        7.10        1.76      6.38 o
  -6   1  19       93.25      103.92     15.31 o
  -5   1  19       13.74       18.47      8.03 o
  -4   1  19       66.50       84.81     13.10 o
  -3   1  19       31.99       33.95      8.64 o
  -2   1  19      192.55      197.66     17.19 o
  -1   1  19        4.78        3.29      5.04 o
   0   1  19      340.15      348.47     25.43 o
   1   1  19        4.78        5.50      4.41 o
   2   1  19      192.42      223.70     25.96 o
   3   1  19       32.02       41.12      9.51 o
   4   1  19       66.58       64.54     11.63 o
   5   1  19       13.76       14.41      8.14 o
   6   1  19       93.23       98.88     14.93 o
   7   1  19        7.11        5.33      6.73 o
  -7   2  19        9.84       -1.36      6.95 o
  -6   2  19      105.17      108.68     16.14 o
  -5   2  19       21.44       37.84     10.89 o
  -4   2  19       63.75       70.58     12.24 o
  -3   2  19       43.86       44.48      9.56 o
  -2   2  19        3.05        5.98      5.99 o
  -1   2  19        6.57        4.40      2.47 o
   0   2  19       42.91       54.58      8.92 o
   1   2  19        6.63       16.26      5.68 o
   2   2  19        3.05        8.57      4.23 o
   3   2  19       43.92       48.35      5.91 o
   4   2  19       63.76       84.20     13.20 o
   5   2  19       21.39       25.30      9.76 o
   6   2  19      105.06      112.44     15.98 o
   7   2  19        9.80       11.15      5.30 o
  -7   3  19       11.70       12.49      8.98 o
  -6   3  19       18.42       24.07      8.91 o
  -5   3  19       23.01       26.70      8.08 o
  -4   3  19       36.23       30.44      8.17 o
  -3   3  19       35.18       28.02      8.30 o
  -2   3  19      122.63      115.35     13.50 o
  -1   3  19      128.70      148.35      8.86 o
   0   3  19        0.01        0.21      4.01 o
   1   3  19      128.47      139.41     10.92 o
   2   3  19      122.63      120.44      8.30 o
   3   3  19       35.24       30.33      7.59 o
   4   3  19       36.17       34.22      8.65 o
   5   3  19       23.01       18.74      4.61 o
   6   3  19       18.41       19.33      5.61 o
   7   3  19       11.70       17.64      6.14 o
  -6   4  19        5.84        5.63      6.25 o
  -5   4  19       23.75        5.33      7.29 o
  -4   4  19        1.12       -1.21      5.56 o
  -3   4  19       95.33      102.22     13.56 o
  -2   4  19        8.15        6.61      5.46 o
  -1   4  19      106.70      104.62     12.84 o
   0   4  19       14.37       15.01      4.00 o
   1   4  19      107.00      115.23      8.29 o
   2   4  19        8.14        9.31      3.45 o
   3   4  19       95.29       85.27     12.03 o
   4   4  19        1.11       -0.62      4.60 o
   5   4  19       23.70       27.98      8.62 o
   6   4  19        5.84        2.33      6.41 o
  -6   5  19        8.24        2.55      7.62 o
  -5   5  19       22.16       20.64      9.98 o
  -4   5  19       20.73       17.96      7.75 o
  -3   5  19       60.37       70.06     11.54 o
  -2   5  19       10.57        0.45      5.32 o
  -1   5  19       23.38       16.67      6.70 o
   0   5  19       67.75       58.14      6.40 o
   1   5  19       23.43       26.52      6.05 o
   2   5  19       10.56       10.68      3.52 o
   3   5  19       60.34       71.97     11.18 o
   4   5  19       20.70       18.74      7.41 o
   5   5  19       22.09       30.34      8.82 o
   6   5  19        8.23       17.35      9.18 o
  -5   6  19       46.20       39.99     11.68 o
  -4   6  19        7.28        6.28      7.63 o
  -3   6  19       10.36       18.77      7.84 o
  -2   6  19       18.83       23.65      7.77 o
  -1   6  19        0.48        0.96      5.12 o
   0   6  19        4.36       -1.36      4.53 o
   1   6  19        0.49       -4.73      3.73 o
   2   6  19       18.82       11.01      4.91 o
   3   6  19       10.34       -2.78      6.07 o
   4   6  19        7.26       20.43      8.36 o
   5   6  19       46.22       55.35     12.08 o
  -4   7  19       26.64       29.91     10.54 o
  -3   7  19       10.72       12.09      6.98 o
  -2   7  19       13.44        9.98      6.47 o
  -1   7  19        8.30        2.35      6.22 o
   0   7  19       59.38       65.67     10.99 o
   1   7  19        8.33       10.15      4.56 o
   2   7  19       13.39       30.02      8.20 o
   3   7  19       10.67        0.99      5.33 o
   4   7  19       26.62       29.47      8.38 o
  -2   8  19       16.79       21.53      8.47 o
  -1   8  19       16.40       33.38     10.04 o
   0   8  19        0.15        2.20      5.44 o
   2   8  19       16.80       28.68      9.04 o
   0   0  20     1222.24     1266.39     40.92 o
   1   0  20      185.91      209.15     12.11 o
   2   0  20       74.43       57.13      9.80 o
   3   0  20      149.99      149.45     15.94 o
   4   0  20       64.67       68.69     11.67 o
   5   0  20        6.15        6.38      7.80 o
   6   0  20       12.84        6.26      7.51 o
   7   0  20       12.09        9.35      7.58 o
  -7   1  20       10.93       16.06      8.43 o
  -6   1  20       46.63       71.06     13.18 o
  -5   1  20       77.07       77.00     13.37 o
  -4   1  20      118.47      117.73     15.22 o
  -3   1  20       35.47       33.24      8.66 o
  -2   1  20        5.92       13.13      7.72 o
  -1   1  20      234.91      227.70     17.89 o
   0   1  20        7.13        8.93      5.40 o
   1   1  20      234.77      224.28     15.29 o
   2   1  20        5.90        9.66      4.52 o
   3   1  20       35.60       41.05      9.44 o
   4   1  20      118.43      120.10     15.24 o
   5   1  20       76.98      100.46     15.61 o
   6   1  20       46.66       56.51     12.89 o
   7   1  20       10.94       12.71      8.49 o
  -7   2  20        5.18       -1.26      7.33 o
  -6   2  20       28.58       45.16     11.28 o
  -5   2  20       40.10       43.99     11.15 o
  -4   2  20       13.43        6.05      6.88 o
  -3   2  20       60.77       67.83     11.81 o
  -2   2  20       57.95       64.53     10.27 o
  -1   2  20      145.85      138.54      8.31 o
   0   2  20        1.68       10.09      5.79 o
   1   2  20      146.00      117.79     11.94 o
   2   2  20       57.81       56.97      6.63 o
   3   2  20       60.86       69.20      7.13 o
   4   2  20       13.42        6.82      6.10 o
   5   2  20       40.14       45.83     11.62 o
   6   2  20       28.60       33.44      9.60 o
   7   2  20        5.20        6.61      6.40 o
  -6   3  20       25.68       31.10     10.24 o
  -5   3  20       16.89        6.46      6.25 o
  -4   3  20       18.75       13.54      6.10 o
  -3   3  20        8.08        4.51      5.31 o
  -2   3  20       11.38       14.04      7.28 o
  -1   3  20        2.66        5.29      5.84 o
   0   3  20        8.00        3.96      2.47 o
   1   3  20        2.64       -1.23      3.09 o
   2   3  20       11.37        1.66      3.18 o
   3   3  20        8.08        8.86      5.72 o
   4   3  20       18.77        6.73      4.92 o
   5   3  20       16.93       14.71      4.89 o
   6   3  20       25.63       20.78      5.77 o
  -6   4  20        3.37        1.21      6.98 o
  -5   4  20       19.62       13.37      7.95 o
  -4   4  20       36.37       38.75      9.84 o
  -3   4  20       26.50       31.55      9.21 o
  -2   4  20       29.03       25.92      7.61 o
  -1   4  20      126.33      110.71     13.28 o
   0   4  20       13.60       15.53      4.29 o
   1   4  20      126.30      126.11      8.95 o
   2   4  20       29.07       33.86      5.26 o
   3   4  20       26.50       30.71      7.96 o
   4   4  20       36.31       32.82      9.07 o
   5   4  20       19.74       19.94      7.18 o
   6   4  20        3.36        6.21      5.91 o
  -5   5  20       17.78       19.53      9.88 o
  -4   5  20       14.40        9.20      6.13 o
  -3   5  20        7.50        6.43      7.41 o
  -2   5  20        0.17       -3.78      6.80 o
  -1   5  20       18.37       24.35      7.76 o
   0   5  20       71.40       70.56     10.77 o
   1   5  20       18.30       24.76      4.60 o
   2   5  20        0.17        2.97      3.15 o
   3   5  20        7.51       15.38      7.14 o
   4   5  20       14.45       14.11      7.02 o
   5   5  20       17.77       31.60      9.76 o
  -5   6  20       25.00       33.25     10.70 o
  -4   6  20        7.30       12.58      7.72 o
  -3   6  20        2.13        5.42      5.70 o
  -2   6  20        4.23        1.49      5.87 o
  -1   6  20        0.08       -0.54      5.14 o
   0   6  20        0.42       -2.15      5.89 o
   1   6  20        0.09       -0.22      3.01 o
   2   6  20        4.22       -4.48      6.09 o
   3   6  20        2.16      -11.11      7.58 o
   4   6  20        7.31       20.09      8.11 o
   5   6  20       24.95       42.36     11.34 o
  -3   7  20        0.92        4.57      6.24 o
  -2   7  20        2.13       -1.13      6.10 o
  -1   7  20       13.44       12.03      7.02 o
   0   7  20       33.50       46.42      9.90 o
   1   7  20       13.51       20.74      6.70 o
   2   7  20        2.12       -0.41      6.26 o
   3   7  20        0.92       -7.10      6.74 o
  -1   8  20        4.55       -2.36      7.25 o
   0   8  20       54.71       49.62     10.66 o
   1   0  21      375.99      404.89     16.67 o
   2   0  21       39.19       41.25     10.08 o
   3   0  21        2.17        3.61      5.45 o
   4   0  21        2.08        2.92      5.91 o
   5   0  21       23.72       11.60      6.79 o
   6   0  21       10.65        8.99      7.31 o
   7   0  21        0.52       -6.56      8.46 o
  -7   1  21        3.18       10.94      9.87 o
  -6   1  21        6.24       17.35      8.39 o
  -5   1  21       97.62      150.91     18.01 o
  -4   1  21       15.28       20.17      8.72 o
  -3   1  21       27.86       33.45      8.87 o
  -2   1  21       73.35       84.88     11.86 o
  -1   1  21      265.93      282.80     20.31 o
   0   1  21        0.27        1.14      3.72 o
   1   1  21      266.13      287.13     14.23 o
   2   1  21       73.24       84.92      8.36 o
   3   1  21       27.89       36.76      9.99 o
   4   1  21       15.27        4.97      6.81 o
   5   1  21       97.41      123.45     16.73 o
   6   1  21        6.23       25.43     10.57 o
   7   1  21        3.18       12.56      8.32 o
  -6   2  21       10.72       30.21     10.20 o
  -5   2  21       75.36       88.71     14.37 o
  -4   2  21        9.14       20.51      8.34 o
  -3   2  21      158.00      150.19     16.71 o
  -2   2  21        6.26       11.66      6.97 o
  -1   2  21        2.54        1.10      5.15 o
   0   2  21        0.02       -7.33      6.65 o
   1   2  21        2.53       -2.97      4.63 o
   2   2  21        6.27       15.18      5.02 o
   3   2  21      158.09      186.12     18.51 o
   4   2  21        9.14        9.77      6.66 o
   5   2  21       75.34       60.41     12.53 o
   6   2  21       10.70       13.84      9.45 o
  -6   3  21       24.29       29.89     10.73 o
  -5   3  21       14.70       15.63      7.66 o
  -4   3  21       29.32       32.38      9.77 o
  -3   3  21       57.94       54.54     10.98 o
  -2   3  21       54.09       63.77     11.47 o
  -1   3  21       24.05       15.73      6.08 o
   0   3  21        5.65        3.50      2.53 o
   1   3  21       24.06       13.88      4.87 o
   2   3  21       54.12       58.29      6.45 o
   3   3  21       58.01       58.58      9.97 o
   4   3  21       29.36       35.42      8.76 o
   5   3  21       14.62        9.21      7.16 o
   6   3  21       24.30       27.64      6.96 o
  -6   4  21        9.60       24.78     10.29 o
  -5   4  21        4.21        3.07      6.80 o
  -4   4  21       31.88       36.38      9.47 o
  -3   4  21       20.09       12.82      5.92 o
  -2   4  21       22.43       22.24      7.14 o
  -1   4  21        8.26        9.03      6.05 o
   0   4  21       17.15       28.13      6.88 o
   1   4  21        8.30       13.37      4.14 o
   2   4  21       22.44       25.76      5.06 o
   3   4  21       20.11       11.02      5.86 o
   4   4  21       31.95       34.23      8.80 o
   5   4  21        4.22        9.95      6.06 o
   6   4  21        9.60       11.78      7.31 o
  -5   5  21        6.31       13.33      9.32 o
  -4   5  21       27.47       19.88      8.42 o
  -3   5  21       15.10       18.90      8.32 o
  -2   5  21        6.56        9.64      5.32 o
  -1   5  21        4.52        3.01      4.96 o
   0   5  21        0.06        1.76      5.49 o
   1   5  21        4.53        7.79      5.56 o
   2   5  21        6.58       20.45      6.89 o
   3   5  21       15.11       20.19      7.04 o
   4   5  21       27.51       28.30      9.02 o
   5   5  21        6.30       16.84      8.05 o
  -4   6  21        7.68       15.74      8.58 o
  -3   6  21        0.53       19.31      7.65 o
  -2   6  21       15.36       22.79      8.34 o
  -1   6  21       45.52       34.24      8.93 o
   0   6  21       17.24       12.10      5.08 o
   1   6  21       45.53       45.06      9.00 o
   2   6  21       15.36       -2.24      6.25 o
   3   6  21        0.53       -9.41      7.69 o
   4   6  21        7.69       23.21      8.70 o
  -2   7  21       13.29       20.18      8.89 o
  -1   7  21       21.37       14.16      6.58 o
   0   7  21       32.03       39.05      9.21 o
   2   7  21       13.33        7.51      6.14 o
   0   0  22        6.66       12.25      7.06 o
   1   0  22      138.33      133.53     10.43 o
   2   0  22       42.13       49.91     10.56 o
   3   0  22        0.05       -0.27      6.35 o
   4   0  22        4.31        7.11      6.95 o
   5   0  22        0.01       -5.45      6.75 o
   6   0  22        0.00       -6.81      7.16 o
  -6   1  22        2.40        3.05      7.43 o
  -5   1  22       33.28       55.21     12.42 o
  -4   1  22       22.17       23.20      8.22 o
  -3   1  22       26.61       27.25      8.63 o
  -2   1  22       90.44      102.58     13.53 o
  -1   1  22        5.01        6.70      7.18 o
   0   1  22        9.03        9.99      3.86 o
   1   1  22        4.97       14.10      4.99 o
   2   1  22       90.34       98.86      9.05 o
   3   1  22       26.69       26.55      8.89 o
   4   1  22       22.15       30.04      9.11 o
   5   1  22       33.22       40.28     11.05 o
   6   1  22        2.43        9.40      8.88 o
  -6   2  22       18.55       21.89      9.97 o
  -5   2  22       54.31       67.57     13.35 o
  -4   2  22        4.74       11.93      7.89 o
  -3   2  22       49.65       60.84     12.58 o
  -2   2  22       35.90       51.56     10.98 o
  -1   2  22       23.11       23.21      8.13 o
   0   2  22       36.23       26.58      8.04 o
   1   2  22       23.21       16.05      5.89 o
   2   2  22       35.88       39.09      6.01 o
   3   2  22       49.56       53.55     11.28 o
   4   2  22        4.76        4.43      6.47 o
   5   2  22       54.17       70.90     13.66 o
   6   2  22       18.57       24.23      9.44 o
  -6   3  22        2.11        5.01      8.20 o
  -5   3  22       45.37       67.88     13.78 o
  -4   3  22       16.24       15.24      8.69 o
  -3   3  22       10.92       10.02      7.51 o
  -2   3  22       40.60       43.16     10.31 o
  -1   3  22       20.04       20.80      7.05 o
   0   3  22        1.06        1.31      4.52 o
   1   3  22       20.02       18.41      4.22 o
   2   3  22       40.66       40.69      5.64 o
   3   3  22       10.96        5.47      5.26 o
   4   3  22       16.28        5.07      4.76 o
   5   3  22       45.35       62.37     11.79 o
   6   3  22        2.11       -3.74      6.48 o
  -5   4  22        8.16        5.66      6.15 o
  -4   4  22        2.08        9.40      6.66 o
  -3   4  22        4.54        0.97      5.70 o
  -2   4  22       89.77       89.76     13.59 o
  -1   4  22        6.10        3.70      4.83 o
   0   4  22        0.07        3.97      5.44 o
   1   4  22        6.14       12.83     11.97 o
   2   4  22       89.90       72.04     10.65 o
   3   4  22        4.53       -1.62      4.57 o
   4   4  22        2.08       -6.16      6.71 o
   5   4  22        8.14        8.35      6.44 o
  -4   5  22        2.76        3.70      5.80 o
  -3   5  22        0.10        1.54      5.75 o
  -2   5  22        2.12       -2.72      5.53 o
  -1   5  22       33.39       31.45      8.94 o
   0   5  22        3.64       18.72      7.50 o
   1   5  22       33.32       43.91      8.51 o
   2   5  22        2.12        7.36      5.45 o
   3   5  22        0.10       -5.53      4.90 o
   4   5  22        2.77        6.04      6.27 o
  -3   6  22        2.99       -2.13      6.95 o
  -2   6  22        3.79        9.62      6.76 o
  -1   6  22        6.71        6.04      6.66 o
   0   6  22        1.95       -0.82      5.00 o
   1   6  22        6.70        0.60      5.46 o
   2   6  22        3.79       -6.72      6.98 o
   3   6  22        2.98       -6.20      6.47 o
  -1   7  22        1.51       -6.72      7.31 o
   0   7  22       15.02        0.25      5.70 o
   1   0  23        0.61        4.17      4.33 o
   2   0  23       19.23       26.39      8.68 o
   3   0  23       99.25      120.44     16.11 o
   4   0  23        0.56        5.34      8.22 o
   5   0  23        0.33       -2.28      6.62 o
   6   0  23        7.07        8.53      8.13 o
  -6   1  23       15.91       29.11     11.15 o
  -5   1  23       18.04       22.68     10.16 o
  -4   1  23        7.17       10.55      7.41 o
  -3   1  23        8.42       15.76      7.23 o
  -2   1  23       35.98       27.31      9.04 o
  -1   1  23       59.14       67.36     11.71 o
   0   1  23        4.00       10.79      6.68 o
   1   1  23       58.97       71.47      8.39 o
   2   1  23       35.95       33.39      6.62 o
   3   1  23        8.42        3.89      6.65 o
   4   1  23        7.16       17.25      9.16 o
   5   1  23       18.04       23.13     10.53 o
   6   1  23       15.91       35.14     11.02 o
  -5   2  23       20.79       33.04     11.18 o
  -4   2  23        7.56       14.45      9.09 o
  -3   2  23       24.20       25.60      9.45 o
  -2   2  23        4.31       24.10      8.15 o
  -1   2  23        1.21      -11.27      7.51 o
   0   2  23        4.76        7.50      5.77 o
   1   2  23        1.19       -6.68      6.23 o
   2   2  23        4.30        9.07      5.27 o
   3   2  23       24.13       31.70     10.12 o
   4   2  23        7.54        6.64      7.74 o
   5   2  23       20.80       34.42     10.42 o
  -5   3  23       15.27       24.55     10.46 o
  -4   3  23        9.44       19.90      8.90 o
  -3   3  23        8.19        9.32      7.12 o
  -2   3  23       24.93       30.60      9.16 o
  -1   3  23        4.17        9.29      6.92 o
   0   3  23       10.94       13.01      7.21 o
   1   3  23        4.21       -1.62      4.18 o
   2   3  23       24.92       24.94      4.76 o
   3   3  23        8.19        0.13      5.40 o
   4   3  23        9.45        9.91      5.59 o
   5   3  23       15.24       19.36      7.83 o
  -4   4  23        0.18       -3.07      6.84 o
  -3   4  23        1.02        2.62      6.00 o
  -2   4  23        1.36        1.89      5.55 o
  -1   4  23       20.34       20.89      7.36 o
   0   4  23       22.37       23.49      7.82 o
   1   4  23       20.32       24.49      7.04 o
   2   4  23        1.36        1.18      4.03 o
   3   4  23        1.03       -6.90      5.96 o
   4   4  23        0.18       -7.26      6.82 o
  -4   5  23        4.36        9.60      7.85 o
  -3   5  23        1.40        1.36      5.77 o
  -2   5  23        0.31       -0.57      6.43 o
  -1   5  23       24.30       25.21      8.25 o
   0   5  23       17.10        3.68      5.37 o
   1   5  23       24.33       22.76      7.50 o
   2   5  23        0.30        3.53      5.20 o
   3   5  23        1.41        3.55      4.73 o
   4   5  23        4.34       12.44      6.22 o
  -2   6  23        4.32        9.39      6.40 o
  -1   6  23       12.24        9.92      6.52 o
   0   6  23        4.70       -5.25      6.08 o
   0   0  24       24.92       22.67      8.20 o
   1   0  24        0.67        1.61      6.19 o
   2   0  24       24.10       37.80     10.15 o
   3   0  24       22.59       34.17     10.84 o
   4   0  24        1.42        6.00      7.69 o
   5   0  24        2.55       16.34      9.88 o
  -5   1  24       10.53       24.08     10.92 o
  -4   1  24       10.14       12.61      9.18 o
  -3   1  24        3.95        2.96      6.63 o
  -2   1  24        1.06        4.90      6.22 o
  -1   1  24       27.97       40.20     10.11 o
   0   1  24       16.05       16.49      7.95 o
   1   1  24       27.92       25.71      5.68 o
   2   1  24        1.06       13.04      8.50 o
   3   1  24        3.94        7.68      7.31 o
   4   1  24       10.13       15.57      8.15 o
   5   1  24       10.49       25.01      9.91 o
  -5   2  24        6.56       13.94      9.21 o
  -4   2  24        5.29       22.81     10.31 o
  -3   2  24        3.32       17.08      8.40 o
  -2   2  24       17.13       16.07      7.20 o
  -1   2  24       21.93       19.78      8.18 o
   0   2  24       16.50       11.97      6.12 o
   1   2  24       21.85       33.79      7.89 o
   2   2  24       17.15       16.30      6.33 o
   3   2  24        3.31       10.28      7.84 o
   4   2  24        5.27       12.09      8.52 o
   5   2  24        6.57       35.80     12.56 o
  -4   3  24       14.86       22.24      8.83 o
  -3   3  24        0.88       -0.38      6.22 o
  -2   3  24       15.90       21.13      8.96 o
  -1   3  24        6.61       12.35      7.12 o
   0   3  24        0.20       -4.72      6.34 o
   1   3  24        6.63        6.11      4.70 o
   2   3  24       15.89       14.12      6.01 o
   3   3  24        0.90       -5.38      6.11 o
   4   3  24       14.85        3.80      5.24 o
  -4   4  24        4.45       12.41      9.31 o
  -3   4  24        0.98        1.43      6.14 o
  -2   4  24        4.43        8.54      6.82 o
  -1   4  24       30.90       50.40     10.43 o
   0   4  24       35.17       48.04     10.23 o
   1   4  24       30.95       51.94      9.86 o
   2   4  24        4.46        2.23      4.24 o
   3   4  24        0.98        1.06      4.37 o
   4   4  24        4.46        2.26      4.97 o
  -3   5  24        1.81       -1.67      7.21 o
  -2   5  24        2.14       -5.15      6.19 o
  -1   5  24       17.64       11.32      6.20 o
   0   5  24        1.00        9.39      6.21 o
   3   5  24        1.81        6.61      5.89 o
  -1   6  24        7.47        5.26      6.20 o
   0   6  24        1.10       -8.55      7.32 o
   1   0  25       22.36       16.62      8.23 o
   2   0  25       21.13       28.85      8.15 o
   3   0  25        0.62       15.31      8.97 o
   4   0  25        0.22        5.01      8.13 o
  -4   1  25       10.33       14.50     10.30 o
  -3   1  25       12.70       20.71      8.74 o
  -2   1  25       19.40       25.50      8.98 o
  -1   1  25       56.81       71.28     12.89 o
   0   1  25        1.63        5.61      6.22 o
   1   1  25       56.69       64.24      8.08 o
   2   1  25       19.38       19.80      9.37 o
   3   1  25       12.71       19.10      8.42 o
   4   1  25       10.32       18.03      8.62 o
  -4   2  25        0.28        4.23      8.44 o
  -3   2  25        3.69        9.20      6.75 o
  -2   2  25        0.27       -0.05      6.08 o
  -1   2  25       13.04       10.02      6.38 o
   0   2  25        1.45        4.24      5.80 o
   1   2  25       13.05       18.77      7.26 o
   3   2  25        3.69       12.38      8.19 o
   4   2  25        0.29       10.63      8.32 o
  -4   3  25        0.58       13.68      8.50 o
  -3   3  25        0.58       13.25      8.84 o
  -2   3  25        0.31        5.41      6.65 o
  -1   3  25       25.60       26.61      8.87 o
   0   3  25       11.70        9.43      6.68 o
   1   3  25       25.58       30.46      8.59 o
   2   3  25        0.31       -0.05      4.90 o
   3   3  25        0.58       -0.73      5.37 o
   4   3  25        0.59       -3.02      5.96 o
  -3   4  25        2.58        2.25      6.54 o
  -2   4  25        9.66       15.25      7.56 o
  -1   4  25       23.55       22.50      7.99 o
   0   4  25        0.02        9.09      6.57 o
   1   4  25       23.61       32.72      9.01 o
   3   4  25        2.59        2.05      5.08 o
  -1   5  25       27.41       28.78      8.60 o
   0   5  25       19.28       20.57      8.77 o
   0   0  26       81.25       83.38     13.34 o
   1   0  26        8.51        4.80      6.56 o
   2   0  26        6.37        7.40      7.35 o
   3   0  26       14.76       20.19      8.86 o
   4   0  26        4.46       25.39     10.12 o
  -4   1  26        3.03        6.23      8.35 o
  -3   1  26        3.05       13.65      9.20 o
  -2   1  26        3.67        9.07      7.68 o
  -1   1  26        7.56       20.10      8.91 o
   0   1  26        5.84        5.15      6.56 o
   1   1  26        7.57       15.38      5.74 o
   2   1  26        3.66       11.49      9.39 o
   3   1  26        3.07       19.65      9.51 o
   4   1  26        3.03        8.67      7.82 o
  -3   2  26       17.71       14.27      8.51 o
  -2   2  26       80.96      127.66     17.18 o
  -1   2  26        7.91        4.01      5.92 o
   0   2  26       32.73       37.98     10.25 o
   1   2  26        7.92        9.03      6.15 o
  -3   3  26       17.72       33.70     10.22 o
  -2   3  26        5.90        5.44      6.48 o
  -1   3  26        5.74       -6.13      6.09 o
   0   3  26       73.57       85.40     13.73 o
   1   3  26        5.71        6.13      5.57 o
   3   3  26       17.73       24.06      8.13 o
  -2   4  26        7.20       12.89      8.21 o
  -1   4  26        6.23       15.63      9.22 o
   0   4  26        2.64        9.52      6.25 o
   1   0  27        0.01        3.77      7.31 o
   2   0  27        2.56       13.54      9.68 o
   3   0  27        0.21        7.34      8.02 o
  -3   1  27       25.78       40.81     11.94 o
  -2   1  27        6.93       25.19     10.18 o
  -1   1  27       20.23       22.40      9.17 o
   0   1  27       11.59       18.75      8.56 o
   1   1  27       20.22       17.43      8.11 o
   2   1  27        6.92       19.47      9.66 o
   3   1  27       25.81       50.18     13.18 o
  -2   2  27       24.22       23.16     10.08 o
  -1   2  27        2.47       11.63      7.87 o
   0   2  27        1.05        8.11      7.36 o
   1   2  27        2.48        1.40      5.42 o
  -1   3  27        3.63       16.04      8.89 o
   0   3  27       14.02       11.57      7.82 o
   1   0  28       12.00       19.78      8.94 o
  -1   1  28        7.28       13.92      7.44 o
   0   1  28       14.67       13.58      7.10 o
   1   1  28        7.29        7.38      6.91 o
 
